# Supplementary material for: Relationship of parenting styles on depression, anxiety, stress and self-esteem of adolescents
Source: PLoS One. 2025 Dec 3;20(12):e0332854. doi: 10.1371/journal.pone.0332854 (PMC12674523; doi:10.1371/journal.pone.0332854)
Supplement: S1 Data — Final version of study dataset. https://doi.org/10.6084/m9.figshare.30490658 (XLSX) [file pone.0332854.s003.xlsx]

## Sheet: Research data sheet
ID	P1Q1	P1Q2	P1Q3	P1Q4	P1Q5	P1Q6	P1Q7	P1Q8	P1Q9	P1Q10	P1Q11	P1Q12	P1Q13	P1Q14	P1Q15	P1Q16	P1Q17	P1Q18	P1Q19	P1Q20	P2Q1	P2Q2	P2Q3	P2Q4	P2Q5	P2Q6	P2Q7	P2Q8	P2Q9	P2Q10	P2Q11	P2Q12	P2Q13	P2Q14	P2Q15	P2Q16	P2Q17	P2Q18	P2Q19	P2Q20	P2Q21	P2Q22	P2Q23	P2Q24	P2Q25	P2Q26	P2Q27	P2Q28	P2Q29
1	16	0	0	1	1	Haldukhal	7	38	35	1	2	1	3	0	1	3	1	1	10	1	5	5	5	5	4	5	5	4	5	4	4	2	2	4	4	3	3	3	2	2	1	2	1	1	1	4	4	3	5
2	16	0	0	1	1	Janakitole	18	42	40	1	2	1	3	6	6	3	1	0	3	#NULL!	5	5	4	5	5	3	2	2	5	5	5	3	3	5	5	1	2	2	1	3	2	2	3	1	1	1	1	2	1
3	16	0	1	1	1	Bangaun	4	38	35	1	2	1	1	6	1	2	1	0	4	0	5	5	5	5	3	4	4	4	4	4	4	3	4	5	5	1	4	4	3	3	2	3	3	1	1	1	1	2	1
4	15	1	0	1	1	Mahendranagar	6	35	33	1	3	1	3	2	0	3	1	0	5	1	5	5	5	5	5	5	5	5	5	5	5	5	5	5	5	1	1	1	1	1	3	4	2	1	1	1	1	4	4
5	15	1	0	1	1	Gobraiya	18	40	39	1	4	1	4	5	1	3	1	0	3	#NULL!	5	5	5	5	5	5	5	5	5	5	5	5	4	5	5	1	1	1	1	1	2	2	1	1	1	1	1	5	5
6	16	0	0	1	1	Bangaun	6	45	41	0	#NULL!	0	#NULL!	0	1	1	1	1	10	2	2	4	2	2	2	3	4	2	3	4	4	3	2	3	4	3	2	3	4	3	2	3	4	3	3	3	3	3	3
7	16	0	0	1	1	Bangaun	6	45	41	1	0	1	2	3	6	0	1	1	10	2	4	5	5	3	4	4	5	4	4	4	4	4	1	4	1	3	3	2	3	2	4	1	1	1	1	2	2	2	1
8	16	0	0	1	1	Tikapur	3	36	34	1	3	1	4	0	0	3	1	0	4	1	5	5	5	5	4	5	5	4	5	4	4	4	2	2	4	4	3	3	3	2	2	1	2	1	1	1	4	4	3
9	16	0	0	1	1	Katan	18	41	39	1	1	1	3	3	5	2	1	0	6	1	5	5	5	5	5	5	5	4	5	5	5	5	2	5	5	4	2	1	2	1	4	4	1	1	1	1	1	2	1
10	16	0	0	1	1	Aithpur	6	50	45	1	4	1	4	5	5	3	1	1	9	3	4	5	5	5	4	4	4	5	5	5	5	4	2	5	1	2	4	4	4	2	4	2	2	1	1	2	3	3	3
11	17	0	0	1	1	Haldukhal	7	42	37	1	3	1	2	0	6	3	1	1	6	0	4	5	5	5	4	4	4	4	4	5	4	4	2	5	1	2	4	4	4	2	4	4	3	1	1	2	3	4	1
12	17	0	0	1	1	Aithpur	6	41	40	1	1	1	3	0	1	3	1	1	6	2	3	4	5	5	3	4	4	5	4	4	5	2	4	4	2	2	3	3	1	1	5	4	3	1	1	1	1	1	1
13	15	0	0	1	1	Gobraiya	18	41	34	1	4	1	4	0	6	3	1	0	4	0	4	3	4	4	4	4	5	5	4	5	4	3	3	3	5	4	4	4	2	2	5	5	2	2	1	1	1	2	3
14	15	1	0	1	1	Haldukhal	6	39	35	1	3	1	4	1	5	0	1	0	4	0	5	5	5	5	2	5	5	5	5	5	5	5	5	5	5	1	1	1	1	1	4	1	1	1	1	1	1	1	1
15	15	0	0	1	1	Aithpur	6	45	35	1	3	1	4	0	6	2	1	1	9	2	5	5	5	5	3	5	5	5	5	5	5	3	4	5	5	4	4	3	3	1	4	2	1	1	2	1	1	2	1
16	15	0	0	1	1	Aithpur	6	44	39	1	4	1	3	0	1	3	1	1	15	0	5	5	5	5	3	5	5	5	5	5	5	4	1	5	4	1	1	1	1	1	4	1	1	1	1	1	1	4	4
17	15	1	3	1	1	Haldukhal	6	38	37	1	3	1	4	5	1	1	1	0	5	1	5	5	5	5	5	5	5	5	5	5	5	4	4	5	5	1	4	1	1	1	4	1	1	1	1	1	1	1	1
18	17	1	0	1	1	Aithpur	6	41	40	1	0	1	0	0	1	3	1	1	11	2	2	4	1	3	2	1	1	2	1	2	3	4	1	2	1	4	2	1	1	4	5	4	2	1	2	1	1	5	5
19	16	0	0	1	1	Bazaar	4	50	48	1	4	1	4	1	6	2	1	0	5	0	2	5	5	5	2	3	4	2	1	2	1	1	2	3	3	1	1	2	1	2	5	4	1	2	1	1	2	2	1
20	16	0	0	1	1	Bangaun	5	50	45	1	1	1	3	0	1	1	1	1	6	1	3	2	5	2	3	4	5	4	5	5	4	4	3	3	4	1	1	1	1	2	4	4	4	3	1	1	1	2	1
21	16	0	2	1	1	Bus Park	4	50	48	1	0	1	0	2	1	0	1	0	5	1	5	3	5	2	3	4	5	4	5	3	4	3	4	3	4	1	1	1	3	4	3	3	1	3	1	1	1	2	1
22	14	0	2	1	1	Katan	18	45	42	1	0	1	0	2	1	0	1	0	5	1	5	3	5	2	3	4	5	4	5	3	4	3	4	3	3	1	1	1	1	3	4	3	1	3	1	1	1	1	1
23	15	0	0	0	1	Bazaar	4	46	39	0	#NULL!	1	1	0	4	0	1	0	6	3	2	3	4	2	1	2	3	1	2	1	2	1	1	2	1	2	4	4	2	2	3	3	4	1	1	1	3	1	1
24	15	0	0	0	1	Bazaar	4	45	40	0	#NULL!	1	1	0	1	0	1	0	5	1	2	3	4	2	1	2	2	2	2	1	2	4	4	3	3	4	1	1	1	3	1	1	3	3	1	1	3	1	1
25	14	0	0	0	1	Bazaar	4	38	34	1	2	1	4	0	0	3	1	0	4	0	4	5	4	5	5	5	4	5	5	4	4	4	4	5	4	5	4	4	1	1	5	5	4	1	2	1	4	4	2
26	15	0	0	0	1	Bazaar	4	40	36	1	0	1	2	4	2	3	1	1	10	1	4	5	5	5	4	5	4	4	5	4	4	4	4	5	5	1	1	5	1	2	2	2	1	1	1	1	1	4	5
27	14	0	0	0	1	Bhasi	4	40	35	1	2	1	3	0	2	3	1	0	4	0	5	5	5	5	3	5	5	5	5	5	5	1	4	5	5	5	1	5	1	1	5	5	1	1	1	1	1	5	5
28	14	1	0	0	1	Khaireni	6	48	45	1	0	1	0	2	0	2	1	1	6	#NULL!	5	5	5	4	5	2	3	4	4	3	5	5	4	5	5	4	4	4	4	1	5	2	1	3	1	1	5	2	4
29	15	0	0	0	1	Aithpur	4	47	39	1	0	1	2	4	2	0	1	0	6	3	5	5	5	5	4	4	5	5	5	5	5	5	4	5	4	2	5	5	1	1	1	1	1	1	1	1	2	1	5
30	15	0	0	0	1	Aithpur	4	44	38	1	1	1	1	2	6	0	1	1	6	3	4	5	4	4	5	4	5	3	4	4	4	4	3	3	4	1	1	3	1	1	2	2	1	1	1	2	3	1	2
31	16	0	0	0	1	Bazaar	4	55	52	1	1	1	1	0	2	0	1	0	6	3	5	5	5	5	3	5	5	5	5	4	5	4	5	5	5	2	5	1	1	1	1	1	1	1	1	1	5	5	4
32	15	1	0	0	1	Champapur	1	44	38	1	2	1	2	0	1	1	1	1	5	2	5	5	5	5	5	4	4	5	4	4	5	4	1	4	5	5	2	1	1	1	5	5	4	1	1	1	1	5	1
33	16	1	0	1	1		#NULL!	46	46	0	#NULL!	1	1	0	0	0	1	1	6	3	1	1	1	1	1	1	1	1	1	1	1	1	1	1	1	1	1	1	1	1	1	1	1	1	1	1	1	1	1
34	18	0	0	0	1		9	38	35	0	#NULL!	1	2	3	2	0	1	1	6	2	2	4	5	5	2	4	5	5	4	4	5	4	4	5	4	3	4	4	4	4	4	4	4	4	4	4	4	4	4
35	15	0	0	0	1	Gobraiya	4	55	45	1	1	1	3	0	0	2	1	0	6	3	4	5	5	4	2	4	5	2	3	4	3	2	2	5	2	4	2	2	1	1	5	4	1	1	1	1	1	2	2
36	10	0	0	0	1	Janakitole	18	49	44	0	#NULL!	1	1	3	2	1	1	1	8	3	5	5	5	5	4	5	5	5	5	5	5	5	5	5	5	5	3	5	3	1	5	1	5	1	1	1	1	2	2
37	16	0	0	0	1	Bazaar	4	45	40	1	1	1	0	3	2	1	1	0	5	1	2	4	4	1	5	5	1	1	1	1	2	2	1	4	4	2	2	2	4	2	3	5	3	5	3	1	1	4	4
38	16	0	0	0	1		#NULL!	36	35	1	3	1	3	0	6	1	1	0	5	1	5	5	5	5	3	4	4	4	5	3	5	5	4	5	5	3	1	5	1	2	3	2	5	1	2	2	1	2	1
39	15	0	0	0	1	Bazaar	4	40	37	1	4	1	4	6	6	3	1	0	4	0	4	5	4	5	5	4	4	5	4	5	4	3	4	5	4	1	1	1	1	1	5	5	5	5	5	1	1	5	4
40	16	1	0	0	1	Gobraiya	18	50	47	1	0	1	2	2	2	2	1	0	5	2	5	5	5	5	2	4	3	5	4	4	5	5	5	5	5	5	5	4	5	1	5	4	1	1	1	1	5	2	5
41	16	1	0	0	1	Puchudi	9	43	36	0	#NULL!	0	#NULL!	0	4	0	1	1	6	0	1	5	5	5	5	5	5	1	1	1	2	2	5	4	5	5	5	4	1	1	5	5	1	2	1	1	5	1	1
42	15	0	0	1	0	Bazaar	4	40	37	1	0	1	2	2	1	3	1	0	5	2	5	5	5	5	4	4	4	2	4	5	3	5	3	5	3	2	5	5	5	1	5	1	1	1	3	1	5	2	5
43	14	0	0	1	0	Haldukhal	7	40	31	1	2	1	4	2	1	3	1	1	9	0	5	5	5	5	4	5	4	5	5	5	5	5	4	5	5	1	1	1	1	1	5	5	1	1	3	1	5	5	5
44	16	0	1	1	0	Aithpur	6	40	40	0	#NULL!	1	0	0	1	1	1	0	6	2	3	5	5	5	4	5	5	5	5	4	4	5	5	5	4	1	2	2	2	1	4	2	1	1	1	1	1	4	4
45	15	0	0	1	0	Bazaar	4	40	35	1	2	1	2	0	1	2	1	1	6	1	5	5	5	5	2	5	4	5	4	3	4	4	2	3	2	4	3	2	1	3	3	1	2	1	2	1	3	2	2
46	15	0	2	1	0	Haldukhal	7	42	39	1	2	1	4	0	6	2	1	1	9	3	4	5	5	5	5	5	4	5	5	5	5	4	4	4	5	1	1	2	1	2	2	1	1	1	1	1	1	5	4
47	14	0	0	1	0	Haldukhal	7	43	36	1	3	1	3	6	0	2	1	1	9	0	5	5	4	5	3	5	4	5	4	5	5	3	4	5	5	2	4	4	2	1	3	2	1	2	1	1	2	1	2
48	15	0	2	1	0	Bazaar	18	39	30	1	2	1	1	2	1	1	1	0	3	3	5	5	5	4	5	4	3	5	4	4	4	3	4	5	4	1	2	1	1	2	4	3	1	1	1	1	1	3	1
49	14	0	0	1	0	Bazaar	18	46	40	1	2	1	4	1	0	0	1	0	6	1	5	4	5	5	2	5	5	5	5	5	5	1	1	5	5	2	5	5	1	2	5	1	1	1	1	1	4	5	1
50	14	0	0	1	0	Gobraiya	18	40	39	1	1	1	4	0	6	1	1	0	5	1	5	4	5	5	2	5	5	5	5	5	5	1	1	5	5	2	5	5	1	2	5	1	1	1	1	1	4	5	1
51	14	0	0	1	0	Bangaun	5	45	36	1	2	1	4	1	0	0	1	0	3	0	5	4	5	5	2	5	5	5	5	5	1	1	2	5	5	5	5	1	1	2	5	5	5	1	1	1	1	4	5
52	14	0	0	1	0	Gobraiya	18	46	40	1	2	1	4	1	0	0	1	0	6	1	5	4	5	5	2	5	5	5	5	5	5	1	1	5	2	2	5	5	1	2	5	1	1	1	1	1	4	5	1
53	17	0	0	1	0	Gobraiya	18	40	38	1	1	1	2	0	1	2	1	1	8	1	5	5	5	5	5	5	5	4	4	5	5	2	5	4	4	5	5	4	1	4	5	4	4	1	4	1	4	5	5
54	14	0	0	1	0	Bazaar	4	34	30	1	2	1	0	2	1	1	1	0	5	1	1	5	5	4	3	4	3	5	5	4	4	3	4	5	4	1	2	1	1	2	4	3	1	1	1	1	1	3	1
55	15	1	0	1	0	Bangaun	5	39	36	1	2	1	2	0	0	2	1	0	4	1	4	5	5	4	5	5	5	5	4	4	3	3	4	4	2	1	3	4	2	3	3	2	4	4	4	3	1	4	3
56	13	1	0	1	0	Bazaar	4	42	37	1	2	1	2	0	0	2	1	0	5	2	4	5	4	5	5	5	5	4	4	3	3	2	4	4	2	1	2	2	3	1	3	2	1	1	1	1	1	5	4
57	15	1	0	1	0	Gobraiya	18	50	45	1	2	1	3	0	0	2	1	0	5	2	4	5	4	5	4	5	5	5	4	4	3	2	4	4	2	1	2	2	3	1	3	2	1	1	1	1	1	5	4
58	15	1	0	1	0	Aithpur	6	38	35	1	3	1	3	6	6	3	1	1	12	3	3	5	4	5	4	5	5	5	4	4	3	4	4	5	2	1	2	2	2	4	3	2	1	1	1	1	2	2	2
59	15	0	3	1	0	Gobraiya	18	40	37	1	0	1	2	3	1	1	1	0	4	1	5	4	5	5	5	5	5	5	5	5	5	5	5	5	5	1	1	1	1	1	1	2	1	2	4	2	2	1	3
60	16	1	0	1	0	Gobraiya	18	45	35	0	#NULL!	1	2	3	0	2	1	1	18	3	5	5	5	5	5	4	5	4	5	3	5	5	5	1	4	5	4	5	5	1	1	1	5	1	1	1	1	5	1
61	17	0	0	1	0	Gobraiya	18	40	35	0	#NULL!	1	2	3	6	1	1	1	6	2	5	5	5	5	5	4	5	4	5	3	5	5	1	4	5	4	5	5	1	1	5	4	1	1	1	1	5	5	4
62	16	0	3	1	0	Janakitole	18	42	40	1	0	1	2	2	1	1	1	1	6	0	2	5	5	5	4	5	5	5	5	4	4	5	2	5	4	1	2	2	2	1	4	2	1	1	1	1	1	5	4
63	14	0	0	1	0	Janakitole	18	40	36	1	4	1	3	6	6	3	1	0	4	0	5	5	5	5	5	4	3	4	4	5	5	5	3	5	5	2	4	5	2	1	4	5	2	2	2	4	1	5	5
64	14	1	0	1	0	Gobraiya	18	36	34	1	2	1	4	0	0	0	1	1	6	1	4	5	5	5	2	3	5	5	5	5	3	5	4	3	3	2	3	1	1	1	5	1	1	1	1	1	2	5	1
65	16	1	2	1	0	Haldukhal	7	45	44	1	3	1	3	0	1	3	1	1	5	0	5	4	3	5	5	4	2	4	5	3	3	5	3	4	2	1	2	2	1	1	4	4	2	1	1	1	1	5	4
66	15	1	0	1	0	Katan	18	44	39	1	2	1	2	0	6	1	1	0	4	0	5	4	4	5	4	5	4	4	4	5	4	5	4	4	3	1	2	2	2	4	4	2	4	4	2	2	3	3	2
67	15	1	0	1	0	Katan	18	45	39	1	1	1	1	0	6	3	1	0	4	0	5	4	4	5	4	5	4	4	4	5	4	5	4	4	3	1	2	2	2	2	5	2	2	1	1	2	1	2	1
68	16	1	0	1	0	Bazaar	4	40	38	1	2	1	2	0	6	1	1	0	5	1	5	4	4	5	5	4	5	4	4	4	5	4	3	2	1	1	2	2	2	4	4	2	2	4	4	5	3	2	5
69	16	1	0	1	0	Gobraiya	18	48	42	1	3	1	3	0	0	3	1	1	4	1	5	4	3	5	5	4	2	4	5	3	3	5	3	4	2	1	2	2	1	1	4	4	2	1	1	1	2	5	4
70	13	1	0	1	0	Janakitole	18	48	46	1	4	1	4	1	1	3	1	0	5	1	4	3	4	5	3	5	5	4	4	4	2	2	1	3	3	1	2	1	1	2	2	2	1	1	1	1	2	1	1
71	17	1	2	0	1	Bhagatpur	18	40	36	1	1	0	#NULL!	2	6	0	1	1	12	3	2	5	4	3	5	5	5	5	5	4	1	4	5	1	5	3	2	2	3	4	4	4	2	3	1	5	5	1	4
72	15	1	2	0	1	Bazaar	4	40	39	1	0	1	2	0	0	1	1	1	6	1	5	5	5	5	5	4	5	5	4	4	4	4	4	4	5	1	2	2	2	3	4	2	2	2	1	1	2	2	4
73	16	1	1	0	1	Bazaar	4	40	35	1	3	1	3	2	1	3	1	0	6	2	5	5	4	5	5	4	4	4	4	4	4	4	5	2	4	1	2	2	1	3	4	1	1	1	1	1	2	2	4
74	16	1	0	0	1	Bhasi	4	40	35	0	#NULL!	1	2	0	1	0	1	0	6	2	5	5	4	5	2	4	4	4	4	4	4	4	2	5	4	1	2	2	1	3	4	2	1	1	1	1	2	2	4
75	15	1	2	0	0	Sallaghari	18	55	50	1	0	1	0	0	1	0	1	1	9	3	5	4	4	5	3	5	4	2	5	4	4	5	4	5	4	5	2	2	2	1	2	4	1	1	2	1	2	4	4
76	16	1	0	0	1	Gaugi	7	50	48	1	0	1	3	0	0	3	1	0	6	2	5	5	5	5	5	5	5	5	5	5	2	2	5	5	4	3	1	2	2	3	3	2	1	1	3	1	2	2	1
77	15	1	1	0	0	Janakitole	18	50	40	1	0	1	0	0	1	0	1	0	6	3	5	4	4	4	4	2	4	5	4	4	4	5	4	4	4	1	1	1	1	1	1	1	1	1	1	1	1	4	4
78	16	1	0	0	1	Bhagatpur	18	54	52	1	2	1	3	0	0	3	1	0	5	1	5	5	5	4	5	4	4	5	5	4	3	3	2	3	4	3	3	3	1	1	1	1	1	1	1	1	2	3	1
79	16	1	2	0	1	Sallaghari	18	42	35	1	0	1	1	2	1	0	1	1	6	2	5	1	5	1	5	5	1	5	2	5	1	5	1	5	2	3	4	5	1	2	5	1	3	5	1	5	1	5	1
80	15	1	0	0	0	Bhasi	3	45	40	1	3	1	2	2	1	0	1	1	5	2	5	4	5	5	4	4	5	5	5	5	4	5	5	5	5	1	1	1	1	1	5	1	2	1	1	5	2	5	5
81	15	1	0	0	0	Bhagatpur	18	40	38	1	1	1	2	2	1	0	1	1	6	3	5	4	3	4	2	5	3	2	5	5	5	5	3	4	2	1	1	1	1	2	2	2	3	3	2	1	3	3	3
82	17	1	2	0	0	Bhagatpur	18	37	32	1	2	1	1	0	1	0	1	0	5	2	5	5	4	5	5	4	5	4	5	4	4	4	2	4	4	2	5	4	5	4	1	4	1	1	2	1	2	4	4
83	14	1	0	0	0	Bhasi	18	39	36	1	1	1	2	1	1	2	1	1	12	2	3	5	5	5	3	4	5	5	5	4	1	2	2	5	2	1	1	2	2	1	2	2	2	1	2	1	2	2	2
84	16	1	2	0	0		#NULL!	35	35	1	1	1	1	2	1	2	1	0	7	3	4	5	5	2	4	5	4	5	5	3	5	3	2	5	3	5	5	5	1	2	5	2	1	1	1	1	1	2	2
85	13	1	0	0	0	Bhasi	18	40	38	1	0	1	4	3	5	1	1	1	7	1	3	5	5	5	3	5	4	4	4	4	5	4	5	5	5	5	3	4	3	1	3	3	5	1	3	1	4	4	3
86	16	0	0	0	1	Aithpur	6	41	38	1	2	1	3	0	6	2	1	1	14	0	5	5	4	5	1	4	5	4	5	4	5	4	5	4	4	2	4	5	2	1	5	5	1	1	1	1	2	2	5
87	15	1	0	0	1	Ultakham	2	38	34	1	3	1	4	1	0	3	1	1	9	0	5	5	5	5	4	4	5	5	5	1	5	5	4	5	4	1	1	1	1	1	1	1	1	1	1	1	1	2	2
88	16	1	0	0	1	Nimbukheda	15	38	34	1	2	1	3	0	6	2	1	1	6	0	5	5	5	4	4	4	5	4	3	1	5	4	2	4	4	2	2	2	2	2	4	2	2	1	2	1	4	4	4
89	14	0	0	0	1		#NULL!	50	43	0	#NULL!	1	3	3	0	2	1	0	5	1	5	1	4	1	3	1	5	5	5	2	5	5	1	5	5	5	1	5	2	5	5	5	5	5	5	1	1	5	3
90	15	0	0	0	1	Bhasi	3	41	39	1	4	1	4	1	2	3	1	0	4	0	5	5	4	5	5	4	4	4	5	4	3	2	3	3	3	2	3	3	2	2	4	4	3	3	3	2	3	3	2
91	14	0	0	0	1	Nimbukheda	15	46	42	1	3	1	3	0	4	0	1	0	4	0	5	5	5	5	5	5	4	5	4	5	3	4	5	5	5	1	1	1	2	2	3	2	2	1	2	1	4	4	4
92	17	0	0	0	1	Suda	6	45	40	0	#NULL!	1	4	0	6	1	1	0	5	3	5	4	5	5	5	5	5	5	5	5	5	5	5	5	5	5	5	5	5	2	5	5	5	5	5	5	5	5	5
93	17	0	0	0	1	Aithpur	6	41	40	0	#NULL!	1	1	6	1	1	1	0	3	#NULL!	5	5	5	5	5	5	5	5	5	5	5	5	5	5	5	1	1	2	1	1	1	1	1	1	1	1	1	1	5
94	15	0	0	0	1	Ultakham	2	36	34	1	3	1	3	6	1	2	1	0	4	0	5	5	5	5	5	5	5	5	5	5	5	5	5	5	5	2	2	5	2	1	1	1	1	1	1	1	1	5	1
95	15	0	0	0	1	Tilakpur	3	55	50	0	#NULL!	1	3	0	0	0	1	0	6	3	2	5	5	5	3	5	5	5	5	5	5	5	5	5	5	4	1	1	1	1	5	5	5	1	1	1	1	4	4
96	16	0	1	0	1	Gobraiya	18	38	35	0	#NULL!	1	3	6	6	2	1	1	9	2	2	5	5	5	4	4	5	5	5	5	5	5	1	5	5	1	1	5	5	1	5	5	1	1	1	1	5	4	4
97	16	1	0	0	1	Bhasi	3	38	35	1	2	1	2	2	1	0	1	0	3	0	2	2	3	1	5	5	4	5	5	4	1	4	4	4	1	1	1	1	1	1	1	1	1	1	1	1	1	5	5
98	16	0	0	0	1	Janakitole	18	45	43	0	#NULL!	1	2	3	2	0	1	0	5	2	5	5	5	5	5	5	5	5	5	5	5	5	5	5	5	5	5	5	5	1	1	1	1	1	1	1	1	1	1
99	16	0	0	0	1		5	43	38	1	3	1	4	0	1	2	1	0	4	1	5	5	4	4	3	5	4	5	5	3	3	3	1	3	1	1	2	2	1	2	1	1	1	1	2	1	1	3	3
100	16	0	0	0	1	Katan	18	44	40	1	2	1	4	0	0	1	1	0	4	1	2	5	5	5	3	4	4	5	4	5	2	2	1	5	4	5	4	5	1	1	1	1	1	1	4	1	3	4	4
101	17	1	0	0	1	Nimbukheda	15	42	39	1	1	1	1	0	2	0	1	0	5	1	5	5	4	5	3	5	5	4	5	4	4	5	5	5	3	1	1	5	2	1	4	4	1	1	1	1	2	1	5
102	16	1	0	0	1	Nimbukheda	18	41	37	1	2	1	3	0	1	1	1	1	12	2	5	5	5	5	5	5	5	5	5	5	5	5	5	5	5	5	5	5	5	5	5	5	5	5	5	5	4	5	5
103	16	1	0	0	1	Nimbukheda	18	41	37	1	2	1	3	0	1	1	1	1	12	2	5	5	5	5	5	5	5	5	5	5	5	5	5	5	5	5	5	5	5	5	5	5	5	5	5	5	4	5	5
104	16	0	0	0	1	Aithpur	6	42	39	1	3	1	3	0	6	3	1	0	5	0	5	5	5	5	5	5	5	5	5	5	5	5	1	5	5	1	3	4	1	1	5	5	2	1	1	1	1	4	3
105	16	0	0	0	1	Aithpur	6	42	36	1	1	1	1	0	1	2	1	1	5	0	5	5	5	5	5	5	5	5	5	5	5	5	1	5	5	1	2	2	1	1	5	5	2	1	1	1	1	4	3
106	15	0	0	0	1	Bedkot	8	45	41	1	0	1	4	3	0	0	1	1	7	2	4	3	5	5	3	4	4	5	3	4	3	2	2	4	2	2	2	4	2	2	2	5	2	1	2	1	2	2	5
107	15	0	0	0	1	Aithpur	6	43	38	1	3	1	3	0	1	2	1	0	3	#NULL!	2	2	4	5	4	5	4	4	5	2	2	1	2	4	2	1	1	2	2	1	1	1	1	1	1	2	3	2	1
108	16	0	0	0	1	Janakitole	18	44	37	1	2	1	2	0	6	1	1	0	4	0	2	4	2	4	2	4	5	2	4	2	4	5	4	2	2	2	2	2	1	1	2	2	2	1	1	1	4	4	4
109	16	0	0	0	1	Beldadi	1	46	44	1	3	1	4	0	0	3	1	0	5	2	4	3	5	5	3	5	4	4	5	5	3	2	2	3	3	1	1	2	1	2	5	5	4	1	2	1	2	2	4
110	16	0	0	0	1	Beldadi	1	43	41	1	1	1	2	0	6	3	1	1	8	2	4	3	5	5	3	4	5	4	4	5	4	3	2	5	3	1	1	1	1	4	5	4	1	1	3	1	1	4	4
111	16	0	0	0	1	Bhagatpur	18	40	38	0	#NULL!	1	3	0	3	0	1	1	5	1	4	5	3	4	5	4	3	4	4	4	3	4	4	4	3	1	1	1	1	2	4	4	4	4	4	1	2	4	4
112	16	0	0	0	1	Tikapur	#NULL!	38	35	0	#NULL!	1	2	4	6	3	1	1	11	3	5	3	5	5	4	5	5	5	5	5	5	4	3	3	4	2	2	1	2	5	2	2	2	1	1	1	5	5	5
113	15	0	1	0	1	Belauri	#NULL!	40	38	1	1	1	3	0	2	3	1	1	15	0	2	2	2	2	2	2	2	2	2	2	2	3	2	2	2	1	2	2	1	4	2	2	4	3	4	1	2	2	2
114	15	0	0	0	1	Banskheda	17	46	41	0	#NULL!	1	1	0	6	1	1	0	6	3	4	2	5	5	3	5	5	5	5	5	5	4	4	5	5	5	5	4	5	1	5	3	4	1	1	1	2	3	4
115	15	0	0	0	1	Banskheda	17	59	52	1	0	1	1	0	2	1	1	0	6	3	5	3	5	5	3	5	5	5	5	5	5	5	5	5	5	1	1	2	5	1	5	1	1	1	1	1	5	2	5
116	15	1	2	0	1	Katan	18	40	35	1	1	1	1	4	1	3	1	1	5	#NULL!	5	5	5	5	5	2	5	5	5	5	5	5	5	2	3	1	1	1	1	1	5	2	1	1	5	1	1	5	5
117	16	1	0	0	1	Haldukhal	7	39	35	1	2	1	3	6	6	2	1	1	14	0	5	5	5	5	5	2	4	5	5	4	5	5	2	2	4	1	1	4	1	1	5	2	1	1	5	1	1	5	5
118	17	0	0	0	1	Aithpur	6	42	39	0	#NULL!	1	2	2	1	1	1	1	10	3	4	2	5	1	2	5	1	5	5	5	5	5	1	1	1	5	5	5	1	1	5	5	5	3	1	1	5	5	1
119	16	0	0	0	1	Ultakham	2	46	43	0	#NULL!	1	4	0	6	0	1	0	5	2	5	4	5	5	3	4	5	5	5	5	5	5	4	5	4	5	5	5	4	4	4	4	4	4	5	5	4	5	4
120	16	0	0	0	1	Bhasi	2	45	43	0	#NULL!	1	4	0	6	0	1	1	10	0	5	5	5	5	5	5	5	5	5	5	3	2	1	1	1	4	4	2	2	1	5	1	1	1	1	1	1	2	4
121	15	0	0	0	1	Tilakpur	3	43	40	1	2	1	3	2	2	1	1	1	11	0	3	4	5	5	4	5	5	4	4	5	2	2	1	3	2	1	5	2	1	1	4	2	2	2	3	1	1	1	3
122	17	0	0	0	1	Baitada	4	44	40	1	0	1	1	4	6	1	1	1	7	1	2	4	5	4	3	5	5	4	2	3	2	2	4	5	4	1	2	3	1	1	1	4	2	2	1	1	4	1	2
123	16	0	0	0	1	Nimbukheda	15	35	31	0	#NULL!	1	3	0	6	1	1	1	6	0	5	5	5	5	4	5	4	5	5	3	4	2	5	3	5	2	3	4	3	5	4	3	5	4	2	5	3	5	4
124	16	0	1	0	1	Majhgau	16	47	42	1	0	1	1	6	1	0	1	0	4	0	2	3	3	3	3	3	5	4	4	3	2	1	1	4	4	4	4	4	3	3	3	5	4	4	3	1	3	2	3
125	16	0	0	0	1	Nimbukheda	15	47	38	1	0	1	2	0	6	1	1	0	3	#NULL!	5	4	5	5	3	4	5	4	4	5	2	4	4	5	4	2	2	2	1	1	2	1	1	1	3	1	4	1	4
126	18	0	0	0	1	Ultakham	2	45	40	1	0	1	1	0	4	0	1	0	4	0	5	5	5	5	4	5	5	5	5	5	5	5	5	5	5	5	5	5	5	1	1	5	5	1	1	1	1	5	1
127	16	1	0	0	1	Krishnapur	1	40	37	1	2	1	3	0	6	1	1	1	7	1	5	5	5	5	4	4	4	4	5	5	4	4	4	5	4	1	2	1	1	2	1	1	1	1	1	1	1	2	4
128	16	0	0	0	1	Katan	18	45	40	1	1	1	2	0	6	1	1	0	4	0	5	5	5	5	4	4	5	5	5	5	5	4	4	5	5	3	2	2	3	1	2	4	2	1	1	1	5	1	1
129	16	0	0	0	1	Katan	18	44	40	1	0	1	2	0	0	0	1	0	5	1	5	4	5	5	5	5	5	5	5	5	5	3	5	1	5	5	1	1	5	5	1	5	5	1	5	5	5	5	1
130	16	0	0	0	1	Aithpur	18	50	45	1	1	1	1	1	1	0	1	1	4	#NULL!	4	3	5	4	3	5	3	5	4	5	4	3	2	3	2	1	1	1	1	2	4	2	3	1	1	1	3	4	4
131	15	0	0	0	1	Bazaar	4	38	35	0	#NULL!	1	2	6	1	0	1	1	5	0	4	2	5	1	2	5	1	5	5	5	5	5	1	1	1	5	5	5	1	1	5	5	5	5	1	1	5	5	1
132	16	1	0	0	1	Aithpur	18	41	39	1	4	1	3	2	1	2	1	1	6	3	5	4	4	5	4	5	4	5	4	4	4	2	5	5	3	3	2	1	1	2	2	2	2	2	1	1	2	1	1
133	15	1	2	0	1	Nimbukheda	15	50	43	0	#NULL!	1	2	0	6	1	1	1	10	3	5	5	5	5	3	5	5	5	5	4	4	4	5	5	4	3	3	3	4	1	4	4	4	1	1	1	5	4	2
134	16	1	0	0	1		18	35	41	1	0	1	0	0	1	2	1	0	4	0	4	4	5	4	3	4	4	4	5	5	5	5	5	5	5	1	5	3	3	3	3	5	3	2	1	1	2	2	2
135	16	1	0	0	1	Gobraiya	18	42	39	1	3	1	3	6	6	2	1	0	5	1	5	4	4	5	5	4	4	4	4	4	4	4	2	5	5	1	1	1	1	2	2	2	2	3	1	1	1	2	1
136	14	1	0	0	1	Gobraiya	18	40	38	1	2	1	3	0	1	1	1	1	7	2	4	4	4	4	3	5	5	5	5	4	3	3	2	4	3	1	1	5	1	2	3	5	5	3	1	1	4	5	5
137	16	1	1	0	1	Sallaghari	18	35	30	1	1	1	1	6	6	1	1	0	5	1	5	4	4	5	4	5	4	4	5	4	3	4	1	5	3	1	2	2	1	1	4	1	1	1	4	1	1	1	1
138	16	1	0	0	1	Aithpur	6	45	39	1	3	1	2	0	6	1	1	0	3	#NULL!	5	4	4	4	4	5	4	4	5	5	3	3	5	4	5	1	1	1	1	1	4	2	1	1	1	1	1	3	2
139	18	0	0	0	1	Nimbukheda	15	45	38	1	1	1	1	0	6	2	1	0	5	1	5	3	5	5	3	4	5	4	4	5	2	4	4	5	4	2	2	2	1	1	2	1	3	1	2	3	4	1	4
140	16	0	0	0	1	Aithpur	6	49	40	1	1	1	2	0	0	2	1	0	5	1	5	4	5	3	2	4	4	3	2	3	4	3	4	3	4	3	2	2	2	2	5	5	1	2	1	1	2	2	2
141	16	0	0	0	1		18	35	34	0	#NULL!	1	4	3	0	1	1	0	4	0	5	5	4	4	5	5	4	5	5	5	4	4	4	4	4	4	4	5	1	4	5	5	4	4	4	4	5	4	5
142	17	0	0	0	1	Nayagaun	14	35	34	0	#NULL!	1	2	0	1	1	1	1	8	2	4	5	4	4	5	4	5	5	4	4	4	5	4	4	4	4	4	4	1	2	5	4	5	1	5	4	4	4	5
143	16	1	0	0	1	Nimbukheda	15	42	39	1	0	1	3	0	1	1	1	1	9	3	5	5	4	4	4	5	4	5	4	2	3	2	1	3	2	1	1	1	1	1	4	4	2	3	4	2	3	3	1
144	13	0	0	0	0	Ultakham	2	45	37	1	2	1	4	0	6	1	1	1	11	1	5	4	4	5	3	5	5	5	4	5	4	5	4	3	4	1	1	2	3	2	2	2	2	3	4	3	5	2	1
145	14	0	0	0	0	Basantapur	16	55	52	0	#NULL!	1	4	0	6	0	1	0	4	0	5	4	5	5	5	5	4	5	4	5	4	4	5	5	3	1	1	2	5	4	1	1	4	4	5	2	5	1	1
146	16	0	0	0	1	Bagmadi	18	45	35	1	0	1	0	2	1	3	1	0	4	0	5	5	4	5	4	5	4	4	5	4	5	5	4	5	4	2	4	4	1	1	4	4	1	1	2	1	2	3	3
147	16	0	0	0	1	Bazaar	4	40	34	1	1	1	4	2	1	2	1	0	4	0	5	5	4	5	4	5	4	4	5	4	5	5	4	5	4	2	4	4	1	1	4	4	2	1	2	1	1	3	3
148	13	0	0	0	0		1	40	35	0	#NULL!	1	#NULL!	4	0	0	1	0	4	0	4	4	4	5	4	5	5	5	5	4	5	5	4	5	3	3	4	4	1	1	4	4	2	2	1	2	1	4	4
149	17	0	0	0	1	Laalpur	9	46	38	0	#NULL!	1	1	0	2	0	1	0	5	1	4	5	5	4	5	5	4	5	5	3	4	1	3	5	2	1	3	2	1	2	4	4	3	2	1	1	4	5	4
150	14	0	0	0	1	Ultakham	2	44	40	1	2	1	4	0	1	0	1	0	4	0	2	4	5	5	5	5	5	4	5	4	3	3	4	2	2	2	2	1	1	2	4	2	2	1	1	1	4	4	4
151	15	0	0	1	1	Aithpur	6	45	40	1	4	1	4	0	1	2	1	0	4	0	2	2	2	3	2	3	5	5	4	4	4	4	2	5	4	2	5	5	5	1	4	5	5	1	1	1	4	5	2
152	16	1	0	0	1	Baskheda	17	50	45	1	0	1	0	0	2	0	1	0	4	0	5	5	5	5	4	4	4	4	4	4	4	3	4	5	4	3	2	2	1	1	2	2	1	1	1	1	5	1	2
153	15	1	0	0	1	Gobraiya	18	47	40	1	2	1	3	0	1	3	1	0	3	#NULL!	5	5	5	5	4	4	4	4	4	3	3	4	1	3	3	5	1	1	1	3	1	1	1	1	4	3	4	5	5
154	16	0	0	0	1	Gobraiya	18	45	43	1	4	1	4	6	6	1	1	1	10	0	5	5	5	5	5	5	5	5	5	4	5	4	2	5	5	2	1	1	1	2	4	4	1	1	1	1	2	4	5
155	16	1	0	0	1	Aithpur	6	38	37	1	3	1	4	0	1	0	1	0	4	0	5	4	5	5	5	2	5	5	5	5	4	4	5	5	2	2	2	1	1	2	5	4	2	1	1	1	1	4	4
156	16	0	1	0	1	Aithpur	6	35	32	1	2	1	1	0	6	3	1	1	10	3	5	4	5	5	3	4	5	4	4	4	4	5	3	4	4	4	4	4	3	1	2	2	1	1	1	1	3	4	5
157	17	0	0	0	1	Katan	18	40	36	1	0	1	0	0	4	0	1	0	4	0	5	1	5	5	5	5	5	5	5	5	5	5	5	5	5	5	5	5	5	5	2	5	5	5	5	5	5	5	5
158	18	0	1	0	1	Katan	18	45	42	0	#NULL!	0	#NULL!	0	4	0	1	0	3	#NULL!	5	4	5	5	5	5	5	5	5	5	5	5	5	5	5	5	5	5	5	2	5	5	5	5	5	5	5	5	5
159	16	0	0	0	1	Tilakpur	3	45	37	0	1	0	#NULL!	0	0	2	1	0	3	#NULL!	5	5	5	5	5	5	5	5	5	5	5	5	5	5	5	2	2	5	2	1	1	1	1	1	1	1	1	5	1
160	16	0	0	0	1	Aithpur	6	45	40	1	3	1	3	0	1	1	1	1	8	2	5	5	5	5	5	5	5	5	5	5	5	5	1	5	5	1	3	4	1	1	5	5	2	1	1	1	2	4	3
161	16	0	0	0	1	Bhagatpur	18	42	36	1	2	1	4	2	6	3	1	0	4	0	3	5	5	2	2	4	5	5	5	5	5	3	2	1	2	1	1	2	1	1	2	3	2	3	4	2	5	5	1
162	15	1	0	0	1	Bhasi	18	41	39	1	2	1	2	0	4	0	2	0	3	1	4	4	5	5	2	5	5	4	5	5	4	4	2	4	4	1	1	1	2	2	2	2	2	1	2	1	4	4	5
163	12	0	0	0	0	Ultakham	2	45	43	1	0	1	3	0	6	1	1	1	7	3	4	5	5	5	5	5	5	4	5	4	5	4	5	4	4	1	1	1	2	2	2	2	2	1	2	1	4	4	5
164	14	1	2	0	0	Bagbadi	18	47	45	1	1	1	2	0	2	1	1	1	8	3	5	5	5	5	5	5	5	4	5	5	5	5	5	5	4	1	1	1	1	2	4	4	2	2	1	1	1	1	1
165	12	1	0	0	0		15	45	37	1	1	1	2	0	2	1	1	0	6	3	5	5	5	5	5	4	5	4	5	5	5	5	5	5	5	1	1	1	1	1	1	1	1	1	1	1	1	1	1
166	16	1	0	0	1	Bagbadi	18	41	40	0	#NULL!	1	2	3	6	2	1	1	7	2	5	5	5	5	5	5	5	5	5	5	5	5	5	5	5	2	1	5	1	1	5	5	1	1	1	1	2	1	1
167	16	0	0	0	1		16	38	37	1	1	1	4	4	0	0	1	1	6	1	3	4	5	5	5	4	4	5	4	4	4	4	3	3	4	2	5	5	2	2	5	5	3	1	3	1	1	2	2
168	14	1	0	0	0	Nimbukheda	15	40	40	1	2	1	2	0	1	1	1	0	4	0	5	5	5	5	5	5	4	5	5	4	5	4	4	4	4	2	1	1	1	2	4	5	4	1	1	1	2	1	1
169	16	1	0	0	1	Nimbukheda	15	41	34	1	3	1	3	1	6	2	2	0	2	#NULL!	4	4	5	5	2	5	5	4	5	5	4	4	2	5	5	1	1	1	2	2	2	2	2	1	2	1	4	4	5
170	14	1	0	0	0	Nimbukheda	15	46	36	1	3	1	4	1	0	1	1	1	6	0	2	4	2	4	1	5	4	3	5	3	2	2	2	2	2	3	3	2	1	2	4	4	2	2	2	1	3	2	2
171	15	1	0	0	1	Bramdev	9	40	31	1	1	1	2	0	6	2	1	0	5	1	5	5	5	5	4	4	4	4	5	5	4	5	5	5	5	1	1	4	3	1	5	1	1	1	1	1	4	5	5
172	13	1	0	0	0	Nimbukheda	15	40	33	1	2	1	3	0	6	1	1	1	6	1	5	5	5	5	4	4	4	4	5	5	4	4	5	5	5	1	1	1	2	1	1	1	1	1	1	1	1	1	1
173	15	1	0	0	1	Haldukhal	7	38	30	1	2	1	1	6	1	0	1	1	7	0	5	5	5	5	5	5	5	5	5	5	5	5	5	5	5	2	2	2	1	1	1	2	1	1	1	1	1	5	5
174	15	1	0	0	1	Bazaar	4	43	40	1	2	1	1	0	1	0	1	0	5	1	5	5	3	3	4	5	5	5	5	5	3	1	1	2	1	1	2	4	1	5	5	5	1	1	5	1	5	5	5
175	16	1	0	0	1	Aithpur	6	43	38	1	0	1	2	0	6	2	1	0	5	1	5	4	4	5	4	5	4	5	5	5	4	5	5	1	1	1	1	1	1	1	2	2	1	1	1	1	1	1	1
176	15	1	4	0	1	Khaireni	7	45	45	1	0	1	1	0	6	2	1	0	7	1	5	4	4	4	4	5	5	5	5	4	4	4	3	5	4	1	1	1	1	1	1	1	1	1	1	1	1	4	4
177	14	0	0	0	0	Aithpur	6	37	35	0	#NULL!	1	2	4	4	0	1	0	4	0	4	4	5	5	5	5	5	5	5	4	4	5	4	5	3	3	4	4	5	1	4	4	4	1	1	1	3	4	4
178	17	0	0	0	1	Ultakham	2	41	39	1	0	1	2	0	0	2	1	0	4	0	4	5	5	5	4	4	5	4	4	5	4	4	3	5	5	4	3	2	1	2	5	5	2	1	1	1	1	5	5
179	15	1	0	0	0	Khaireni	5	56	45	1	3	1	2	4	6	1	1	1	5	1	5	4	4	5	5	4	5	5	5	5	5	5	2	5	5	2	1	1	1	2	2	2	1	1	1	1	2	2	2
180	16	1	0	0	1	Nimbukheda	15	43	38	1	2	1	3	2	4	1	1	0	5	1	5	5	5	5	3	5	5	5	5	5	5	5	2	2	5	1	2	2	2	1	5	2	1	1	2	1	2	3	3
181	16	1	0	0	1	Sukashal	10	49	39	1	2	1	3	0	6	2	1	0	4	0	3	5	5	5	5	5	5	5	5	5	5	2	3	5	4	1	2	2	2	1	4	3	1	1	1	1	1	2	5
182	16	1	0	0	1	Aithpur	6	40	35	1	4	1	3	6	1	2	1	0	4	0	5	5	4	5	3	5	5	5	5	5	4	2	2	5	5	1	2	2	2	1	5	2	1	1	2	1	2	3	3
183	13	1	0	0	0	Bhagatpur	18	40	32	1	4	1	4	6	6	3	1	0	5	1	5	5	5	5	5	5	5	5	5	5	5	5	2	5	5	1	4	2	1	1	5	5	2	1	1	1	2	4	4
184	14	1	0	0	0	Ultakham	2	50	40	0	#NULL!	1	3	6	6	2	1	1	11	2	5	5	5	5	2	4	1	1	5	5	5	1	2	2	2	1	2	2	5	1	2	1	1	1	1	1	2	2	2
185	14	1	2	0	0	Khaireni	7	35	33	1	1	1	2	0	0	0	1	1	7	2	5	5	4	4	5	3	2	3	2	4	1	3	2	4	1	4	3	2	4	3	4	2	3	4	2	3	3	2	3
186	16	0	0	0	1	Khaireni	7	55	53	0	#NULL!	1	4	0	0	1	1	1	10	3	2	5	5	5	3	4	4	5	4	4	4	5	1	4	5	3	2	4	1	2	5	2	1	1	1	1	2	4	4
187	16	1	0	0	1	Nimbukheda	15	48	38	1	1	1	3	0	1	2	1	1	9	3	5	5	5	5	4	5	5	5	4	2	3	1	1	5	2	1	1	1	1	1	4	1	2	4	1	1	2	1	4
188	15	1	0	0	1	Sukashal	10	40	36	1	2	1	3	0	0	1	1	0	5	1	5	5	5	5	5	5	5	5	5	5	5	5	5	5	5	1	2	2	1	1	5	5	5	1	4	1	2	5	1
189	15	1	0	0	1	Gobraiya	18	40	34	1	2	1	3	0	6	2	1	0	4	0	5	5	5	5	4	4	5	5	5	4	5	5	5	5	2	1	4	1	2	1	2	2	1	4	4	1	4	4	4
190	17	0	0	0	1	Bhujela	11	40	38	1	2	1	2	0	1	1	1	1	6	0	5	4	5	5	3	4	5	5	4	4	5	5	3	4	5	4	4	1	4	1	5	1	1	1	4	1	2	4	4
191	16	0	0	0	1	Mahuliya	2	49	49	0	#NULL!	1	1	4	2	0	1	0	7	3	2	5	5	5	5	4	4	4	4	3	3	2	2	3	2	2	2	2	1	1	4	2	1	1	1	1	2	4	4
192	16	0	0	0	1	Gobraiya	18	45	44	0	#NULL!	1	4	3	0	1	1	0	5	1	2	5	5	4	5	2	4	4	2	4	5	2	4	4	5	2	2	2	1	1	4	1	1	1	2	1	3	3	1
193	16	0	0	0	1	Khaireni	7	57	53	1	4	1	4	6	0	2	1	1	8	3	2	4	4	5	3	5	4	5	5	2	3	4	2	2	3	1	4	3	3	3	5	4	3	3	2	1	2	4	1
194	16	1	1	0	0		#NULL!	50	42	0	#NULL!	1	1	0	1	0	1	1	6	1	4	5	5	5	5	4	4	5	4	4	5	5	2	5	5	4	1	1	1	1	1	2	1	1	1	1	4	2	3
195	15	0	0	0	0	Aithpur	6	39	35	1	0	1	1	4	2	0	1	0	5	1	5	5	3	5	3	5	5	5	5	5	5	5	5	5	5	5	1	2	2	1	1	1	1	1	1	1	5	5	1
196	15	0	0	0	0	Aithpur	6	46	43	1	0	1	0	2	2	0	1	0	4	0	5	5	4	4	5	5	5	5	5	4	4	5	4	4	4	4	4	1	3	2	1	1	1	2	1	1	1	1	1
197	14	0	0	0	0	Bhasi	6	66	65	0	#NULL!	1	2	3	0	1	1	0	11	3	2	2	1	1	1	1	1	1	1	1	1	1	1	1	1	1	1	1	1	1	2	2	2	1	1	1	1	2	2
198	15	0	0	0	0	Aithpur	6	46	42	0	#NULL!	1	3	0	2	1	1	0	5	1	1	1	1	1	2	3	3	3	3	3	3	3	3	3	1	1	1	3	3	3	3	3	1	1	1	1	1	1	1
199	15	0	0	0	0	Haldukhal	7	38	38	1	3	1	3	1	4	3	1	1	8	2	5	5	5	5	4	3	5	5	5	5	5	5	5	5	5	2	2	2	1	1	1	1	1	1	1	1	2	1	5
200	16	0	0	0	0	Haldukhal	7	35	30	1	2	1	3	0	0	2	1	1	5	1	5	5	4	5	5	5	4	4	4	4	4	4	4	4	3	3	3	3	4	5	5	5	2	1	1	1	2	1	1
201	15	0	0	0	0	Aithpur	6	45	40	1	3	1	3	1	1	3	1	1	5	1	5	5	5	5	4	3	5	5	5	5	5	5	5	5	5	5	2	2	2	1	1	1	1	1	1	1	2	1	5
202	14	0	0	0	0	Aithpur	6	35	34	1	2	1	3	4	1	2	1	1	14	0	5	5	5	5	5	5	5	5	5	5	5	5	5	4	1	1	1	1	1	1	1	1	1	1	1	1	4	4	4
203	16	0	0	0	0	Bangaun	5	55	40	1	0	1	0	0	2	0	1	1	7	3	5	5	5	5	5	4	5	5	5	5	5	2	3	5	5	2	1	4	3	1	1	1	1	1	2	1	1	4	1
204	16	0	2	0	0	Aithpur	6	41	38	1	1	1	1	4	1	0	1	1	5	0	5	5	5	5	5	4	4	5	5	5	4	1	4	5	4	1	2	1	1	1	1	1	1	1	1	1	5	4	3
205	15	1	2	0	0	Aithpur	6	41	38	1	1	1	2	1	6	2	1	1	11	0	5	5	5	5	5	5	5	5	5	5	5	5	5	5	1	1	1	1	1	1	1	1	1	1	1	1	5	1	5
206	15	1	2	0	1	Aithpur	6	38	36	1	1	1	1	0	1	2	1	1	8	2	5	5	5	5	5	5	5	3	3	4	3	4	3	5	4	1	1	1	1	2	1	1	1	1	1	1	5	1	1
207	16	0	0	0	1	Haldukhal	7	53	45	0	#NULL!	1	2	0	1	1	0	0	6	2	4	2	2	2	4	5	5	4	5	1	4	4	1	2	2	1	1	2	1	1	1	1	1	1	1	1	1	1	1
208	15	0	3	0	1	Bangaun	5	48	38	0	#NULL!	1	4	0	0	2	0	1	8	3	5	4	2	4	4	5	4	3	4	4	3	2	4	5	2	5	1	4	1	1	4	4	1	1	1	1	1	1	1
209	15	1	3	0	1	Bangaun	5	47	42	0	#NULL!	1	1	3	2	0	1	0	5	1	4	5	5	5	5	4	4	5	5	4	5	4	4	5	5	1	1	1	1	2	2	2	1	1	1	1	4	4	5
210	17	0	0	0	1	Bangaun	5	43	38	1	0	1	1	0	1	0	1	1	7	1	4	4	5	4	4	5	4	4	4	4	4	1	1	3	1	1	1	5	1	1	2	2	1	1	1	1	1	1	4
211	16	0	0	0	1	Aithpur	6	61	56	0	#NULL!	1	2	3	1	1	1	0	8	3	5	5	5	5	5	5	5	5	5	5	5	5	5	5	4	1	1	3	1	1	2	2	1	1	2	1	1	4	5
212	14	0	0	0	1		#NULL!	42	38	1	2	1	3	3	2	1	1	0	6	1	4	5	5	5	5	5	4	5	3	2	4	4	4	5	5	5	4	4	5	1	1	4	1	1	4	1	1	4	4
213	16	1	0	0	1	Haldukhal	7	45	38	1	3	1	4	0	0	2	1	1	11	0	4	5	5	4	2	5	5	5	5	4	4	1	1	4	4	1	2	2	2	2	1	1	1	1	1	1	2	4	1
214	15	0	0	0	0	Haldukhal	7	41	40	1	0	1	1	0	0	0	1	0	3	#NULL!	3	5	5	5	2	4	5	5	5	5	5	1	1	5	5	1	5	2	1	1	1	1	1	1	1	1	1	4	2
215	16	1	0	0	1	Haldukhal	6	45	40	1	2	1	4	0	0	2	1	0	5	1	4	5	4	5	4	5	5	5	5	4	4	4	3	5	3	2	2	2	2	1	4	2	2	1	2	2	1	2	5
216	16	1	0	0	1	Kairane	3	40	39	1	1	1	1	3	1	2	1	0	6	2	5	5	5	5	5	4	4	5	5	5	5	5	4	5	4	2	2	2	2	1	4	2	1	1	3	1	5	3	2
217	15	1	0	0	0	Bangaun	5	40	38	1	3	1	3	0	0	3	1	0	5	1	5	5	5	5	5	5	5	5	5	5	5	5	5	5	4	1	1	1	1	1	4	1	1	1	1	1	5	2	2
218	14	0	0	0	0	Bankhet	7	42	35	1	1	1	0	6	6	1	1	1	8	2	2	5	5	5	3	5	4	5	5	4	4	4	3	3	2	2	3	3	2	1	4	4	2	2	4	2	3	2	2
219	16	1	0	0	0	Aithpur	6	35	29	0	#NULL!	1	1	0	2	0	1	0	6	2	5	4	4	5	5	5	5	4	4	5	4	4	4	5	5	1	1	1	1	1	1	1	1	1	1	1	2	2	4
220	15	1	0	0	0	Haldukhal	7	36	35	1	4	1	4	0	0	1	1	0	4	0	5	4	4	5	5	5	4	5	5	5	4	5	4	5	5	1	1	1	1	1	1	1	1	1	1	1	1	4	4
221	14	1	3	0	0	Aithpur	6	68	60	1	1	1	2	0	2	0	1	0	4	0	5	5	5	5	5	5	4	4	5	5	4	5	5	4	4	1	1	1	1	1	1	1	1	1	1	1	2	2	4
222	16	0	0	0	0	Bangaun	5	40	38	1	2	1	3	2	1	1	1	0	4	0	2	4	5	5	3	5	4	5	5	4	5	5	5	5	4	2	2	2	2	1	5	5	4	4	1	1	4	2	2
223	15	0	3	0	0		4	36	34	1	2	1	1	2	1	1	1	0	5	1	2	4	5	5	3	5	4	5	3	4	5	5	5	5	4	2	2	2	2	1	5	5	4	2	2	1	5	2	2
224	16	0	0	0	0	Haldukhal	7	43	39	1	2	1	2	0	0	2	1	0	4	0	5	5	5	5	5	4	5	4	5	5	4	5	5	5	4	3	3	3	4	5	5	5	2	1	1	1	2	1	1
225	15	1	0	0	0	Aithpur	6	42	36	1	2	1	2	0	2	1	1	1	4	#NULL!	4	4	4	5	5	5	5	5	5	5	5	5	5	5	5	3	2	2	1	1	4	3	1	1	1	1	4	4	5
226	14	1	0	0	0	Aithpur	6	40	35	1	2	1	4	0	5	3	1	0	4	0	5	5	4	5	4	5	5	5	5	4	5	5	5	5	5	3	2	2	1	1	4	3	1	1	1	1	4	5	5
227	15	1	0	0	0	Tilachaur	8	42	36	1	2	1	3	0	0	3	1	0	5	1	4	4	4	5	5	5	5	5	5	5	5	5	5	5	5	3	2	2	1	1	4	3	1	1	1	1	4	5	5
228	15	1	0	0	0	Haldukhal	6	40	40	1	3	1	3	0	5	1	1	0	4	0	5	5	5	5	5	5	5	5	5	5	4	4	4	4	4	1	1	1	1	1	4	1	1	1	1	1	4	4	4
229	15	1	0	0	0	Haldukhal	7	39	32	1	2	1	3	3	2	1	1	1	25	3	5	4	5	5	3	4	4	5	5	4	5	5	5	5	5	1	5	1	1	1	5	3	1	1	1	1	4	5	3
230	14	0	0	0	0	Sukashal	6	41	38	1	1	1	1	0	2	0	1	1	5	0	3	5	5	5	2	4	5	5	5	5	5	1	1	5	5	1	5	2	1	1	1	1	1	1	1	1	1	4	1
231	14	0	0	0	0	Aithpur	6	45	44	1	0	1	1	0	2	0	1	1	8	2	3	5	5	5	2	4	5	5	5	5	5	1	1	5	5	1	5	2	1	1	1	1	1	1	1	1	1	4	2
232	14	0	0	0	0	Bazaar	4	59	55	1	1	1	1	0	0	0	1	0	9	3	3	5	5	5	2	4	5	5	4	4	5	5	1	5	5	1	1	1	5	1	5	5	1	1	2	1	1	2	2
233	15	0	0	0	1	Khaireni	6	45	40	1	1	1	1	3	2	0	1	0	4	0	5	4	4	4	3	5	3	5	5	5	4	4	5	4	5	1	1	4	1	1	4	5	5	4	1	1	1	4	4
234	16	0	0	0	1	Sukashal	6	41	35	1	1	1	1	4	0	1	1	0	5	1	5	5	5	5	5	5	5	5	5	5	2	5	5	5	5	1	1	2	1	2	2	1	1	1	1	1	1	5	5
235	15	0	1	0	1	Bankhet	5	34	32	0	#NULL!	0	#NULL!	6	6	0	1	0	4	0	5	4	5	4	3	4	5	4	2	5	3	4	1	3	1	1	1	4	1	1	1	1	1	1	1	1	1	1	5
236	16	0	0	0	1	Aithpur	6	45	40	1	1	1	1	3	1	0	1	1	7	2	5	5	5	5	3	5	3	5	5	3	3	5	5	5	3	2	1	5	1	1	5	4	1	1	1	1	2	3	4
237	14	1	0	0	1	Aithpur	6	44	40	1	0	1	3	0	6	2	1	0	6	2	4	5	5	5	3	5	5	5	5	5	4	1	1	4	4	1	1	2	1	1	1	1	1	1	2	1	2	5	2
238	15	1	0	0	0	Tilachaur	8	38	32	1	2	1	3	0	0	1	1	0	6	2	5	5	5	5	3	4	4	3	5	5	3	2	4	5	5	1	1	1	1	1	4	4	2	1	1	1	1	4	1
239	15	1	3	0	1	Bangaun	6	40	36	1	1	1	2	0	4	0	1	1	7	2	5	5	5	4	5	5	5	5	5	4	5	5	5	5	5	4	4	4	1	1	5	2	2	1	1	1	5	1	1
240	14	0	0	0	0	Khaireni	6	70	59	1	1	1	3	0	2	1	1	0	4	0	2	4	4	5	4	4	4	4	3	3	3	3	2	3	2	2	2	3	2	1	3	4	4	1	1	1	2	1	2
241	15	1	0	0	0	Aithpur	6	36	25	1	2	1	1	0	6	1	1	1	25	1	5	4	2	4	3	4	4	3	5	5	3	2	5	4	5	2	1	1	1	2	4	4	2	1	1	1	3	4	1
242	15	1	0	0	0	Bankhet	6	40	36	1	0	1	1	0	6	3	1	1	9	3	5	4	2	4	3	4	4	3	5	5	3	2	3	4	4	1	1	1	1	2	4	4	2	1	1	1	4	4	1
243	16	1	1	0	0	Tilachaur	8	47	36	1	1	1	1	0	2	2	1	0	5	1	5	5	5	2	5	5	5	5	5	4	5	4	4	5	4	1	1	1	1	1	1	1	1	1	1	1	1	1	1
244	16	1	1	0	0	Tilachaur	8	54	52	1	1	1	2	0	1	2	1	1	6	0	5	5	5	5	5	5	5	5	4	5	5	4	5	5	4	1	1	1	1	1	5	1	1	1	1	1	1	1	1
245	13	1	0	0	0	Aithpur	6	60	40	0	#NULL!	1	3	2	5	2	1	1	10	3	5	5	4	5	2	4	4	4	3	4	4	5	4	5	5	4	1	4	4	1	2	2	1	1	1	2	1	2	4
246	13	0	0	0	0	Gobraiya	18	57	49	0	#NULL!	1	1	4	6	0	1	0	7	3	1	1	4	5	5	2	4	4	2	5	1	1	1	2	1	4	4	5	1	5	4	4	5	4	2	5	5	1	5
247	15	1	3	0	1	Haldukhal	6	48	40	1	0	1	1	3	1	3	1	1	8	3	5	4	4	4	4	4	5	5	5	5	5	5	5	5	5	5	5	5	5	5	5	5	5	5	5	5	5	5	5
248	16	0	1	0	0	Aithpur	6	40	36	0	#NULL!	1	2	0	1	1	1	1	5	1	5	5	4	4	5	5	4	4	4	4	5	2	4	4	4	1	2	1	1	2	4	1	1	1	1	1	1	2	2
249	14	1	0	0	0	Haldukhal	7	41	36	0	#NULL!	1	3	2	0	1	1	1	8	3	5	5	4	5	2	4	4	4	5	4	3	2	3	3	4	2	4	4	1	1	2	2	3	3	3	1	2	3	2
250	15	1	0	0	0	Haldukhal	7	40	38	1	1	1	1	3	2	0	1	1	9	3	5	5	4	5	2	4	2	4	5	4	3	2	4	3	4	2	1	4	1	1	2	1	1	1	1	1	1	2	2
251	15	1	0	0	0	Bangaun	6	50	43	1	0	1	1	0	1	2	1	0	5	1	5	5	5	5	5	5	5	5	5	4	4	5	5	4	4	1	1	1	1	1	5	1	1	1	1	1	1	1	5
252	16	1	2	0	0	Bangaun	6	39	32	1	0	1	1	2	6	0	1	1	10	3	5	5	5	5	3	5	5	5	5	5	1	5	5	5	5	5	5	5	5	2	5	5	5	1	5	2	5	2	5
253	15	1	0	0	0	Bangaun	6	45	44	0	#NULL!	1	1	4	1	0	1	0	5	1	5	5	5	5	5	4	4	4	4	4	5	5	5	5	5	2	1	1	1	1	1	1	1	1	1	1	1	1	1
254	15	0	0	0	0	Bangaun	6	38	35	1	3	1	4	3	5	1	1	1	5	0	5	5	4	5	3	4	4	5	5	3	2	3	2	5	4	2	2	2	1	1	2	3	2	1	1	1	1	1	2
255	15	1	0	0	0	Tilachaur	8	42	34	1	2	1	2	5	1	2	1	0	5	1	5	5	5	5	2	5	5	5	5	4	5	5	5	5	4	1	5	1	1	4	5	3	1	1	1	1	4	3	3
256	15	1	0	0	0	Bangaun	6	32	30	1	1	1	1	4	3	0	1	0	5	1	5	5	5	5	2	5	5	5	5	4	5	1	5	5	5	1	1	1	1	1	5	1	1	1	1	1	1	4	4
257	17	1	2	0	0	Aithpur	6	44	43	1	1	1	1	0	2	0	1	0	4	0	5	5	5	5	5	5	5	5	5	5	5	5	5	5	5	5	5	5	5	5	5	5	5	5	5	5	5	5	5
258	15	0	1	0	1		#NULL!	48	38	0	#NULL!	1	4	0	0	2	1	1	11	1	1	1	1	1	1	5	5	5	5	5	1	1	1	1	1	5	5	5	5	5	5	5	5	5	5	2	1	1	1
259	14	0	0	0	1	Bangaun	5	44	38	1	2	1	3	0	3	0	1	0	4	0	4	4	4	5	4	4	5	4	4	4	4	1	1	3	1	1	5	1	2	1	5	4	1	1	1	1	1	1	4
260	16	1	1	0	0	Aithpur	6	42	43	1	0	1	1	0	2	2	1	0	4	0	5	5	5	5	5	5	5	5	5	5	5	5	5	5	5	5	5	5	5	5	5	5	5	5	5	5	5	5	5
261	16	0	2	0	1	Bankhet	6	48	33	0	#NULL!	1	4	4	1	1	1	1	8	2	2	5	5	5	5	5	5	5	5	5	5	2	1	5	1	1	1	5	1	1	5	5	1	1	1	1	1	5	4
262	16	1	0	0	1	Bangaun	6	38	35	1	1	1	2	3	2	0	2	0	4	1	2	5	5	5	3	5	5	5	5	5	1	5	5	5	5	5	2	2	2	2	1	1	1	1	1	1	1	1	1
263	17	1	0	0	1	Bankhet	5	35	34	1	1	1	1	3	6	2	1	0	5	1	5	5	5	5	5	5	5	5	5	5	5	5	5	5	5	5	1	1	2	1	1	2	1	1	1	1	1	5	5
264	14	0	3	0	1		#NULL!	62	52	1	2	1	2	0	2	3	1	1	8	3	5	5	5	5	5	5	5	5	5	5	5	5	5	5	5	5	5	5	5	5	5	5	5	5	5	5	5	5	5
265	16	1	0	0	1	Bangaun	5	45	40	1	1	1	2	2	1	2	1	0	5	1	4	5	5	5	3	2	5	4	5	5	5	1	5	5	5	2	2	2	1	1	2	5	1	1	1	1	2	4	3
266	14	0	1	0	1	Aithpur	6	55	42	0	#NULL!	0	#NULL!	3	2	0	1	0	6	2	5	5	5	4	2	5	5	3	2	5	5	4	4	5	4	5	4	4	2	1	2	2	1	1	1	1	1	1	1
267	16	1	0	0	1	Tilachaur	8	43	37	1	2	1	3	0	0	1	1	0	5	1	4	4	4	4	5	5	5	5	5	5	4	4	2	3	2	1	3	4	1	1	4	4	1	1	1	1	4	4	4
268	16	1	0	0	1	Aithpur	6	34	32	1	1	1	1	2	1	1	1	1	6	1	5	5	5	4	5	5	5	5	5	5	4	5	4	5	5	5	1	5	1	1	4	4	1	1	1	1	5	1	1
269	16	1	2	0	1	Aithpur	6	37	33	1	1	1	1	0	1	1	1	1	5	2	5	5	5	5	5	5	5	5	5	4	5	5	5	5	5	5	1	1	1	1	1	1	1	1	1	1	1	1	1
270	14	1	0	0	1	Haldukhal	7	45	41	1	1	1	3	0	0	3	1	1	7	2	4	4	4	4	4	4	5	5	5	5	5	5	2	5	3	5	5	5	4	1	2	4	1	1	1	1	1	3	1
271	16	1	0	0	1	Haldukhal	7	41	36	1	1	1	1	0	2	0	1	0	5	1	4	5	4	5	3	4	2	3	4	4	2	3	1	2	2	3	1	2	4	3	4	3	2	1	4	1	5	1	1
272	14	1	0	0	1		#NULL!	40	38	1	2	1	3	0	1	1	1	0	5	0	4	5	5	4	5	5	5	5	4	4	4	4	4	4	2	4	1	5	1	1	4	5	1	1	1	1	1	5	4
273	17	0	0	0	1	Khaireni	7	42	39	1	1	1	1	3	3	0	1	0	4	0	5	4	4	5	1	4	2	4	4	4	4	4	5	4	4	1	1	1	1	1	1	1	1	1	1	1	1	1	1
274	15	1	0	0	1	Bangaun	6	40	35	0	#NULL!	1	0	0	3	0	1	0	4	0	4	5	5	5	5	4	5	3	4	4	4	5	5	5	4	4	4	5	1	1	4	1	1	4	1	1	1	4	4
275	14	1	0	0	1	Aithpur	6	48	42	1	1	1	2	3	2	0	1	0	6	2	4	5	4	5	5	5	4	4	5	5	5	4	3	5	4	1	1	1	1	1	2	1	1	1	1	1	5	5	5
276	16	0	2	0	1	Khaireni	7	54	59	0	#NULL!	1	1	3	2	1	1	0	4	0	5	2	5	5	2	1	3	5	1	1	3	3	1	3	1	2	1	2	2	4	5	2	1	2	1	1	4	2	2
277	15	1	2	0	0	Bangaun	6	50	45	0	#NULL!	0	#NULL!	0	1	1	1	1	8	3	1	5	4	5	5	4	5	4	5	5	1	5	5	5	4	5	1	1	1	1	1	1	1	5	1	1	5	1	1
278	15	1	0	0	1	Khaireni	3	52	45	1	2	1	2	0	2	0	1	1	10	3	5	5	5	4	3	4	5	4	5	5	5	5	1	5	5	1	1	2	4	1	2	1	1	1	1	1	5	1	5
279	16	0	0	0	1	Aithpur	6	33	30	1	0	1	4	0	6	1	1	0	5	1	2	5	5	5	4	5	5	4	5	5	2	2	5	5	5	1	1	2	1	1	1	2	1	1	1	1	1	5	5
280	16	0	3	0	1	Aithpur	6	36	35	1	2	1	2	0	0	0	1	0	4	0	1	5	5	5	1	2	4	4	3	4	4	5	3	4	5	2	3	2	2	1	5	5	2	3	5	1	4	5	4
281	15	1	2	0	1	Tilakpur	3	33	33	0	#NULL!	1	1	0	3	3	1	1	5	0	5	5	5	5	5	5	5	5	5	5	5	5	5	5	5	1	1	1	1	1	2	1	1	1	1	1	1	5	1
282	16	1	2	0	1	Aithpur	6	40	38	0	#NULL!	0	#NULL!	0	1	0	1	1	10	3	1	5	4	5	5	4	5	5	5	5	5	5	1	5	2	1	1	1	1	1	5	2	1	2	1	1	1	1	1
283	16	1	2	0	1	Bangaun	6	41	33	0	#NULL!	0	#NULL!	2	1	0	1	1	11	3	1	5	4	5	5	4	5	5	5	5	5	4	5	3	2	1	2	1	1	1	5	5	5	2	2	2	2	5	2
284	16	0	0	0	1	Bhasi	3	38	32	1	0	1	1	0	6	1	1	0	4	0	2	5	5	5	4	5	5	4	5	5	2	2	5	5	5	1	1	4	1	1	5	4	1	1	3	1	1	4	1
285	15	1	0	1	0	Bhramdev	9	37	34	1	4	1	4	5	6	3	1	0	4	0	5	5	5	4	3	5	5	5	5	5	5	3	4	4	4	1	1	2	1	2	4	4	4	1	3	1	3	1	4
286	14	1	0	1	0	Barakunda	1	45	43	1	2	1	3	4	1	3	1	1	8	3	5	5	5	5	4	3	4	3	2	5	2	1	1	4	4	2	2	1	1	2	3	3	3	1	3	1	4	4	4
287	14	0	0	1	0	Bangaun	5	45	40	1	1	1	4	4	0	2	1	1	10	3	5	5	5	5	5	5	5	5	5	5	4	4	5	5	5	1	1	1	1	1	2	1	1	1	1	1	1	5	1
288	15	1	0	0	0	Bhasi	3	38	36	1	1	1	2	0	1	2	1	0	7	3	2	3	5	5	3	5	4	3	5	5	4	4	1	4	4	1	1	2	1	2	3	2	1	1	1	1	1	1	1
289	14	0	0	1	0	Bhasi	3	42	33	1	4	1	4	2	6	3	1	1	13	0	2	4	3	3	2	5	4	3	3	5	4	4	1	2	2	2	2	2	4	1	5	4	3	3	1	1	2	3	2
290	15	1	0	1	0	Gobraiya	15	40	35	1	3	1	4	6	0	3	1	1	10	0	5	5	5	5	5	5	5	1	4	4	5	3	2	4	5	1	1	1	1	1	1	1	1	1	1	1	1	1	4
291	16	0	0	1	1	Suda	7	48	45	1	4	1	4	1	0	2	1	0	3	#NULL!	5	5	5	5	5	5	4	4	4	4	4	4	3	4	4	2	1	2	1	2	4	4	3	1	1	1	3	2	2
292	16	0	0	1	1	Sukashal	10	48	47	1	1	1	3	0	0	2	1	0	4	0	5	5	5	5	5	4	4	4	5	5	5	4	3	4	4	2	1	2	1	2	2	2	2	1	1	1	3	3	2
293	17	0	0	1	1	Bhasi	2	40	36	1	1	1	3	0	0	2	1	0	4	0	4	5	5	5	5	5	5	5	5	5	5	5	5	5	5	1	1	1	1	1	1	2	1	1	1	1	2	1	1
294	15	0	0	0	1		#NULL!	48	42	1	1	1	2	6	6	3	1	0	4	0	5	5	5	5	5	5	5	5	4	4	4	4	4	5	4	3	1	3	1	1	1	1	2	2	1	1	2	2	3
295	16	0	0	1	1	Gobraiya	18	46	36	1	4	1	4	5	0	3	1	0	4	0	4	5	2	3	4	5	4	4	5	5	5	4	5	3	4	1	1	1	1	1	2	1	1	1	1	1	2	2	2
296	16	0	0	1	1	Gobraiya	18	52	44	1	4	1	4	6	5	3	1	0	4	0	5	5	5	2	4	2	5	5	5	5	5	4	3	4	4	2	4	4	3	2	4	3	2	2	1	3	4	3	4
297	14	1	1	1	0	Katan	18	40	38	1	3	1	4	0	0	1	1	1	10	3	5	5	4	4	4	4	3	4	5	5	5	4	5	5	5	1	1	2	1	2	1	1	2	1	1	1	4	5	5
298	14	1	1	1	0	Bhasi	3	40	35	1	3	1	4	0	0	1	1	1	12	3	5	5	4	4	4	4	3	4	5	5	5	4	5	5	5	1	1	2	1	2	1	1	2	1	1	1	4	5	5
299	15	0	0	1	1	Bhasi	3	44	40	1	2	1	4	0	0	1	1	0	5	1	5	5	5	4	3	5	5	5	5	5	5	5	2	4	2	1	1	1	1	1	1	1	2	1	1	1	2	1	4
300	16	0	0	1	1	Bhasi	4	46	38	1	4	1	4	1	0	3	1	0	4	0	4	5	5	5	3	5	5	5	5	5	4	4	2	3	3	2	3	2	1	2	2	3	2	1	4	1	3	3	2
301	15	1	0	1	0	Bhasi	3	48	40	1	3	1	4	6	1	3	1	0	4	0	4	5	5	5	5	4	5	5	4	5	5	4	2	4	4	1	1	1	1	2	5	1	1	4	2	1	1	4	4
302	15	1	0	1	0	Sisaiya	10	42	40	1	3	1	4	1	1	3	1	1	6	0	5	5	5	5	5	4	5	4	4	5	5	5	2	4	4	1	2	1	1	4	5	1	1	4	2	2	1	5	4
303	14	0	0	1	0	Bhagatpur	4	44	39	1	4	1	2	1	1	3	1	1	9	1	4	3	5	4	3	5	5	5	4	3	4	2	2	3	2	2	3	2	1	2	3	3	3	1	2	1	1	2	2
304	15	1	0	1	0	Katan	18	35	30	1	2	1	3	0	0	3	1	0	5	1	5	5	5	5	4	4	5	4	4	5	3	5	5	5	5	1	1	1	1	1	1	1	1	1	1	1	1	4	4
305	15	0	0	0	1	Gobraiya	15	42	38	1	4	1	4	5	0	2	1	1	6	0	2	4	4	5	5	5	5	4	4	4	4	5	2	3	3	1	1	1	1	2	3	2	1	2	3	2	2	4	4
306	17	0	0	1	1	Katan	18	44	36	1	4	1	4	1	5	3	1	1	8	2	2	3	4	4	2	4	5	4	4	4	3	4	1	4	4	1	1	1	1	2	1	1	1	1	2	1	1	1	2
307	15	0	0	0	1	Janakitole	18	45	42	1	3	1	3	0	0	2	1	1	8	0	2	4	3	4	5	5	4	4	5	4	2	3	2	2	2	1	1	2	1	3	4	1	2	2	4	2	3	3	3
308	16	0	0	1	1	Jhalari	10	40	38	1	3	1	3	1	1	3	1	0	4	0	5	5	5	4	5	5	5	4	5	4	5	5	4	5	4	2	1	2	1	1	1	2	2	1	1	1	1	2	3
309	14	0	0	0	0	Bhasi	3	45	40	1	2	1	4	3	1	0	1	1	6	1	4	5	5	5	3	3	4	5	5	5	5	4	5	4	4	1	1	2	1	1	4	2	1	1	1	1	4	5	4
310	15	0	0	1	0	Bhasi	3	35	31	1	3	1	2	0	0	2	1	0	4	0	5	5	5	4	4	5	5	5	5	5	4	5	5	5	5	2	2	1	3	1	4	3	4	1	3	1	1	1	1
311	14	0	0	1	0	Bhasi	3	40	38	1	3	1	3	0	0	3	1	0	4	0	5	5	5	4	4	5	5	5	5	5	4	5	5	5	5	2	2	1	3	1	4	3	4	1	3	1	1	1	1
312	16	0	0	1	1	Bhasi	3	41	38	1	3	1	3	0	6	3	1	0	4	0	5	5	5	2	5	5	5	4	4	4	4	5	3	4	3	2	1	2	1	2	2	1	2	1	1	1	2	2	4
313	14	0	0	1	0	Bhasi	3	40	34	1	3	1	3	0	0	3	1	1	8	3	5	5	5	5	4	5	5	4	5	4	5	5	4	5	4	1	1	1	1	1	4	4	1	1	1	1	3	4	5
314	15	1	0	1	1	Bhasi	4	45	42	1	4	1	4	6	6	2	1	1	9	1	5	5	5	5	3	2	5	5	2	5	2	1	2	5	5	2	2	4	1	1	2	1	1	1	2	1	2	4	4
315	16	0	4	1	1		2	46	44	1	2	1	2	0	1	3	1	0	4	0	5	3	4	5	3	5	5	5	5	4	3	3	3	1	2	2	1	1	1	2	2	2	1	1	1	1	2	5	5
316	16	0	4	0	1	Katan	18	42	38	1	3	1	3	6	6	3	1	1	12	3	5	2	4	5	5	4	5	2	4	4	4	4	1	5	4	4	5	2	5	5	5	5	4	4	2	5	2	5	5
317	14	1	0	1	0	Gobraiya	15	39	35	1	4	1	4	5	6	2	1	1	6	0	5	5	5	5	5	5	5	5	5	5	5	5	4	5	4	1	1	1	1	2	3	5	1	1	1	1	4	1	1
318	16	0	4	0	1	Bhasi	3	38	32	1	2	1	3	2	1	3	1	1	8	3	5	2	4	4	4	4	5	2	4	4	4	5	1	5	4	5	5	5	2	5	4	5	2	4	5	4	4	4	5
319	15	0	0	1	1	Lalpur	7	42	38	1	2	1	4	6	6	1	1	0	5	1	3	5	4	5	5	5	4	4	3	1	2	1	2	1	1	1	4	5	4	1	4	5	1	1	1	1	1	1	4
320	15	0	1	1	0	Aithpur	6	39	30	1	3	1	4	6	6	3	1	1	10	0	5	4	5	5	5	5	5	5	5	5	5	5	1	5	1	1	1	1	2	1	1	1	1	2	1	3	5	5	5
321	17	0	0	0	1	Katan	18	50	45	1	1	1	2	0	1	2	1	1	6	1	4	5	4	5	5	4	3	5	4	4	5	2	2	4	2	1	2	4	1	1	3	1	1	1	1	1	5	4	4
322	16	0	0	0	0	Katan	18	50	45	1	1	1	2	0	1	2	1	0	6	2	4	5	4	3	5	4	3	5	4	4	5	2	2	2	2	1	2	4	1	2	3	1	1	1	1	1	5	4	4
323	15	0	0	1	0	Katan	18	48	40	1	1	1	2	0	1	2	1	0	4	0	4	5	4	3	5	5	4	3	5	4	4	5	2	2	4	2	1	2	4	1	1	3	1	1	1	1	1	5	4
324	15	0	2	0	0	Janakitole	18	51	45	1	1	1	3	6	6	3	1	1	7	1	5	5	5	5	5	5	5	5	5	5	5	5	5	5	5	5	1	4	1	4	5	5	5	5	1	5	5	4	4
325	16	0	0	0	0	Aithpur	6	36	34	1	1	1	4	0	0	1	1	1	11	1	5	5	5	5	1	5	5	4	5	3	5	2	5	2	5	1	3	2	1	1	5	5	5	1	1	1	5	1	1
326	16	0	0	0	0	Bhasi	3	45	42	1	1	1	1	0	6	1	1	1	11	1	5	5	5	5	5	5	5	5	5	5	5	5	5	5	5	3	1	1	1	1	5	5	5	1	1	1	5	1	1
327	15	1	0	1	1	Majhgaun	16	39	37	1	3	1	3	0	1	0	1	0	4	0	5	5	5	5	2	5	5	5	4	5	4	4	1	2	1	1	2	2	1	5	4	1	1	1	5	1	1	1	1
328	16	0	0	1	1	Bhasi	18	51	48	1	0	1	4	0	5	1	1	1	9	2	4	3	5	5	4	5	4	5	5	3	4	4	3	5	3	5	1	4	1	1	1	1	1	1	2	1	4	4	3
329	16	0	0	1	1	Bhagatpur	18	46	42	1	3	1	2	6	1	3	1	0	4	0	4	5	5	5	3	4	4	4	4	3	4	4	3	5	4	5	2	4	1	1	1	1	1	1	1	2	1	4	4
330	14	0	0	1	0	Bhasi	2	45	37	1	3	1	2	6	1	3	1	1	10	1	4	4	5	4	5	4	5	4	5	4	4	3	2	3	2	2	3	3	1	2	3	3	3	1	2	1	1	2	2
331	15	1	0	0	0	Sisaiya	10	42	40	1	0	1	1	0	1	0	1	1	13	2	5	5	5	4	5	4	4	4	4	4	4	5	4	4	4	2	1	1	1	1	1	1	1	1	1	1	1	2	4
332	15	0	0	1	1	Bhasi	3	42	35	1	0	1	2	0	6	1	1	0	4	0	5	5	5	5	5	5	5	5	5	5	5	5	1	5	5	2	5	5	2	1	5	1	1	1	1	1	2	5	5
333	14	0	0	1	0	Aithpur	6	44	36	1	3	1	3	0	1	3	1	0	4	0	3	4	4	5	5	5	4	3	5	3	2	2	3	3	2	2	4	1	1	2	2	1	1	1	3	1	2	1	1
334	14	1	1	0	0	Sisaiya	10	42	38	1	2	1	2	0	1	2	1	0	4	0	5	5	5	4	4	5	5	5	5	4	4	4	1	5	4	1	1	1	1	1	1	1	1	1	1	1	1	3	4
335	15	0	0	1	0		2	40	38	1	2	1	4	0	0	2	1	0	4	0	3	4	2	3	2	3	4	4	3	3	2	1	1	1	1	4	4	4	1	4	4	4	4	1	2	1	5	4	2
336	14	0	0	1	0	Haldukhal	7	40	38	1	1	1	3	0	0	3	1	0	4	0	5	5	5	5	4	5	4	5	2	5	4	4	5	5	5	2	2	5	1	2	5	1	1	1	1	1	1	4	4
337	15	1	0	0	0	Basantpur	16	35	30	1	1	1	3	0	3	2	1	1	8	0	5	4	4	4	3	4	3	2	3	2	3	1	1	4	1	1	1	1	1	2	2	1	1	1	1	1	1	4	4
338	16	0	0	0	0	Suda	7	38	35	1	1	1	1	0	6	2	1	1	7	1	5	5	5	5	4	5	5	5	3	4	3	4	1	3	1	2	2	1	1	3	3	2	2	1	1	1	1	1	1
339	16	0	0	1	1	Bedkot	1	40	35	1	3	1	3	1	0	2	1	0	5	0	2	4	4	4	3	1	2	2	3	5	2	2	1	3	2	2	1	2	3	1	4	2	2	1	2	3	1	2	1
340	16	0	0	1	1	Bedkot	1	48	45	1	3	1	4	1	0	2	1	0	5	1	5	5	5	5	5	4	4	4	5	5	5	4	3	4	4	2	1	2	1	2	2	2	2	1	1	1	3	3	2
341	14	1	0	1	1	Bhasi	3	40	37	1	2	1	4	0	0	3	1	1	9	0	5	5	5	5	5	5	5	5	5	5	5	5	4	5	5	1	1	1	2	2	2	1	1	1	1	1	1	5	5
342	15	1	0	1	1	Katan	18	47	44	1	3	1	4	6	6	3	1	0	5	1	4	5	5	5	4	5	5	5	5	5	5	5	5	5	5	1	1	1	1	5	5	5	1	1	1	1	1	5	5
343	15	1	0	1	1	Bhasi	3	42	32	1	4	1	4	1	0	3	1	1	6	0	5	5	5	5	5	5	5	5	5	5	5	5	4	5	5	1	2	2	1	2	5	1	1	1	1	1	1	5	5
344	16	0	0	1	1	Bhasi	18	42	36	1	1	1	2	2	0	2	1	0	7	2	4	5	4	4	2	4	4	3	4	3	4	4	4	3	4	1	2	1	1	2	4	1	1	1	1	1	2	1	4
345	15	0	1	1	0	Jhalari	10	45	42	1	3	1	3	0	1	1	1	1	9	2	5	4	5	5	4	5	5	4	5	4	4	3	1	2	1	3	5	2	1	1	2	2	3	1	1	1	3	4	3
346	16	0	0	1	1	Bhasi	3	50	42	1	4	1	4	0	0	2	1	0	4	0	3	4	4	2	2	5	5	4	4	4	3	2	4	4	2	2	2	1	1	2	5	5	5	1	1	1	2	3	4
347	14	0	3	0	0		#NULL!	48	44	1	2	1	4	0	0	3	1	0	4	0	5	5	5	5	3	4	4	5	5	5	5	5	2	4	2	1	2	2	1	1	4	3	2	1	2	2	3	2	1
348	16	0	0	1	1		18	54	40	1	2	1	4	0	1	3	1	0	4	0	4	5	4	2	4	5	3	5	2	4	3	2	5	3	5	1	2	5	2	1	4	2	3	5	2	4	1	3	2
349	15	1	0	1	1		5	43	36	1	3	1	4	6	6	3	1	0	4	0	4	5	5	5	4	5	5	5	5	4	4	5	4	4	4	1	1	1	1	1	2	1	1	1	1	1	1	2	1
350	14	0	0	1	0		#NULL!	45	44	1	4	1	4	6	6	3	1	1	14	1	4	3	5	4	3	5	4	4	5	4	2	3	4	3	4	4	4	2	1	1	2	2	1	1	1	1	1	2	2
351	14	1	0	0	1	Daiji	3	44	40	1	3	1	4	0	0	2	1	1	7	1	4	4	5	5	4	5	4	4	4	4	4	3	3	5	3	2	2	4	4	2	2	1	2	1	1	1	1	2	2
352	15	1	0	0	1	Daiji	3	39	34	1	3	1	3	2	1	2	1	1	5	0	4	4	5	5	4	4	4	4	4	4	4	3	2	4	2	2	3	3	3	3	4	3	2	1	1	1	3	4	4
353	13	0	0	1	0		#NULL!	38	35	1	3	1	2	3	1	2	1	0	4	0	5	5	5	5	5	5	5	5	5	4	4	5	5	5	2	1	1	1	1	1	1	1	1	1	1	1	1	5	5
354	15	0	0	0	0	Bhasi	3	40	33	1	4	1	2	6	6	3	1	1	14	3	5	4	5	5	5	5	5	5	5	5	5	5	1	5	1	3	5	5	1	3	5	4	1	1	1	1	1	4	5
355	14	0	0	0	0	Bankhet	5	41	34	1	4	1	4	6	6	3	1	1	7	2	5	4	5	5	5	5	5	5	5	5	5	5	1	5	1	4	5	5	1	3	5	4	1	1	1	1	1	4	5
356	15	0	0	0	0	Bazaar	4	48	40	1	3	1	3	5	1	3	1	0	4	0	5	4	5	5	3	5	5	4	4	5	4	4	4	4	4	2	3	2	2	2	2	2	2	1	2	1	2	4	4
357	14	0	0	0	0		#NULL!	45	39	1	4	1	4	6	6	3	1	0	4	0	5	4	5	5	5	5	5	5	5	5	5	5	1	5	1	4	5	5	2	2	3	3	1	1	1	1	1	4	5
358	16	1	0	1	0	Suda	7	50	43	1	2	1	4	0	1	3	1	1	11	3	4	4	5	3	3	5	5	5	4	4	4	4	3	3	2	2	2	2	1	2	4	3	2	1	2	1	1	4	4
359	14	0	0	0	0	Bhasi	3	40	38	1	3	1	1	2	1	1	1	1	6	1	5	5	5	5	5	5	5	5	5	5	5	5	5	5	5	5	5	5	5	5	5	5	5	5	5	5	5	5	5
360	15	0	0	0	0	Bhasi	2	38	34	1	3	1	2	6	0	3	1	0	2	#NULL!	5	4	5	5	3	5	5	4	4	5	4	4	4	4	4	2	3	2	2	2	2	2	1	2	2	2	2	2	4
361	16	0	0	0	0	Suda	7	38	33	1	1	1	2	2	1	1	1	0	6	2	4	5	2	2	3	5	4	2	2	4	2	3	2	2	2	4	5	5	2	2	4	4	3	2	4	1	4	5	3
362	14	0	0	1	0	Lalpur	7	48	38	1	4	1	4	5	0	3	1	1	13	0	5	5	5	5	3	5	4	5	5	2	3	3	3	2	2	2	2	2	1	1	2	2	2	1	1	1	2	3	3
363	14	0	0	0	0	Aithpur	6	40	37	1	4	1	4	1	0	2	1	0	3	#NULL!	4	5	3	2	1	4	4	5	2	4	3	4	5	5	5	1	1	1	1	1	2	1	1	1	1	1	2	1	1
364	15	0	0	1	0	Bhasi	3	40	36	1	3	1	4	1	6	3	1	1	5	0	5	4	5	4	4	5	4	5	4	5	4	4	5	4	4	2	2	2	2	1	5	1	1	2	3	2	2	3	3
365	16	0	0	0	0	Bhasi	3	40	37	1	2	1	2	2	6	0	1	0	4	0	5	4	5	4	5	4	4	5	4	4	4	3	5	3	3	1	5	2	1	1	1	4	3	3	2	3	4	5	4
366	15	1	0	1	1	Aithpur	6	48	42	1	4	1	4	6	6	2	1	1	7	1	5	3	5	5	3	2	5	5	5	2	4	4	5	5	2	2	2	4	1	2	5	5	1	1	4	1	1	5	4
367	15	0	0	0	0	Basantpur	16	42	38	1	4	1	4	0	0	2	1	0	4	0	3	5	5	5	5	5	5	5	5	5	5	3	5	5	5	5	5	5	5	1	5	5	5	1	1	1	5	5	1
368	16	1	0	1	1	Majhgaun	16	38	35	1	4	1	4	0	0	2	1	0	4	0	5	5	5	5	5	5	5	5	5	5	4	4	4	5	5	1	1	1	1	1	3	2	1	1	2	1	2	2	2
369	15	1	0	1	1	Ultakham	7	50	49	1	1	1	3	3	6	2	1	0	5	1	5	1	5	5	3	5	5	5	2	2	4	4	2	5	2	4	1	4	1	4	4	4	4	3	4	4	4	3	3
370	14	0	0	1	0	Tilkeni	10	39	35	1	3	1	4	1	6	2	1	1	7	2	5	5	5	5	5	5	5	5	5	5	5	5	5	5	5	5	5	5	5	5	5	5	5	5	5	5	5	5	5
371	16	0	0	0	0	Bhagatpur	4	40	38	0	#NULL!	1	4	0	1	3	1	1	5	0	5	5	5	5	5	5	5	5	5	5	5	5	5	5	5	1	5	5	1	1	5	5	1	1	1	1	5	5	5
372	14	1	0	1	0		#NULL!	50	48	1	4	1	4	0	6	3	1	1	9	0	3	2	4	2	3	3	4	4	4	4	2	1	1	5	2	1	1	2	2	3	1	1	1	1	2	1	4	3	5
373	15	1	0	0	0	Bhasi	3	38	36	1	3	1	3	0	0	2	1	0	4	0	2	4	5	5	4	5	5	4	5	4	5	4	5	4	4	1	1	1	1	1	2	2	1	1	1	1	1	1	1
374	14	0	0	1	0	Gobraiya	15	40	34	1	2	1	3	0	2	2	1	0	4	0	5	4	5	5	5	5	5	4	5	5	5	1	4	5	5	4	3	1	1	1	3	1	1	1	1	1	2	4	4
375	13	0	0	0	0	Bhasi	3	45	37	1	2	1	2	1	0	2	1	1	8	0	4	4	5	5	3	5	5	5	4	5	4	4	3	2	1	4	4	4	3	2	3	1	3	2	3	3	2	3	4
376	14	0	0	1	0		#NULL!	41	37	1	0	1	4	0	0	3	1	1	20	3	5	4	4	5	5	5	5	5	5	5	4	4	5	5	5	1	1	1	1	1	2	1	1	1	1	1	5	2	2
377	14	0	0	1	0	Mahuliya	2	39	37	1	3	1	4	1	0	3	1	1	10	2	5	5	5	5	5	5	5	5	5	5	4	4	5	5	5	1	1	1	1	1	2	1	1	1	1	1	5	2	2
378	15	0	0	0	0	Haldukhal	7	45	32	1	2	1	3	0	0	0	1	1	8	1	1	4	1	4	5	2	3	1	1	2	3	2	1	2	4	2	3	1	1	2	3	4	5	4	3	2	1	3	4
379	15	0	0	0	0	Bangaun	5	40	34	1	4	1	4	0	0	2	1	1	9	1	4	4	3	1	2	3	1	2	1	3	1	3	3	1	2	3	1	4	1	3	1	3	4	1	3	2	2	2	3
380	15	0	0	0	0	Bhasi	3	40	37	1	2	1	2	0	6	0	1	1	8	0	5	4	5	4	5	4	4	5	4	3	4	4	1	5	4	1	2	2	1	1	4	1	2	4	4	2	3	2	3
381	16	1	0	0	1	Aithpur	2	46	43	1	0	1	1	2	1	0	1	1	8	0	5	5	5	5	3	5	5	5	5	5	5	5	3	5	5	3	1	1	1	1	1	1	1	1	1	1	1	1	5
382	16	1	1	1	1	Sallaghari	18	40	30	1	1	1	2	0	1	1	1	1	10	3	4	5	5	5	5	5	5	5	5	4	5	4	2	4	3	1	3	4	1	3	5	4	1	4	5	4	5	5	5
383	16	1	0	1	1	Tilakpur	4	35	32	1	2	1	0	0	1	1	1	0	4	0	3	5	5	5	2	5	5	5	5	4	5	4	5	5	5	4	5	4	3	5	2	5	3	4	5	5	5	4	5
384	14	1	0	0	1	Gobraiya	15	35	35	1	2	1	2	5	0	3	1	1	10	3	2	5	3	1	5	5	4	5	5	5	1	1	5	1	1	1	2	2	2	1	1	1	1	1	1	1	1	1	1
385	16	0	0	0	1	Aithpur	6	40	35	1	0	1	1	0	2	2	1	0	5	0	5	5	5	5	4	5	5	5	5	5	5	5	4	5	5	4	2	2	1	2	3	4	4	1	2	2	1	4	4
386	18	0	2	0	1	Darchula	2	38	35	0	#NULL!	1	0	4	1	0	1	0	5	1	5	5	5	5	5	5	5	5	5	5	5	5	5	5	5	1	1	5	1	1	1	1	1	1	5	1	1	5	5
387	16	1	0	0	1	Bhasi	1	35	33	1	3	1	3	0	4	0	1	0	4	0	2	5	5	2	2	2	5	5	2	3	5	1	2	2	1	1	5	2	5	1	5	5	1	1	2	1	1	2	2
388	16	0	0	0	1	Bhasi	3	46	38	1	1	1	1	4	4	0	1	0	5	1	5	5	5	5	5	5	4	4	5	4	4	4	5	5	4	1	2	4	1	1	1	1	1	1	1	1	1	1	1
389	17	0	0	1	1	Tilakpur	4	45	40	1	1	1	2	0	2	1	1	0	5	1	1	5	4	4	1	5	5	4	5	5	5	5	4	5	5	5	4	1	4	1	4	5	5	4	1	4	3	3	5
390	15	0	0	1	1	Aithpur	6	35	32	1	2	1	2	3	1	0	1	0	4	0	1	5	5	5	5	5	4	5	4	4	2	3	1	1	4	2	1	5	2	1	1	4	5	1	1	3	5	2	1
391	17	0	0	1	0	Janakitole	18	38	35	1	2	1	2	2	1	3	1	1	10	3	5	5	5	5	3	5	5	4	5	5	4	5	2	2	2	1	5	5	1	1	5	5	1	1	5	1	1	5	5
392	15	0	0	0	0	Aithpur	6	35	32	1	1	1	1	0	1	1	1	0	6	2	5	5	5	5	5	5	5	5	5	5	5	5	5	5	5	5	5	4	5	1	5	5	3	1	1	1	2	4	2
393	16	0	0	1	0	Bazaar	4	36	34	1	1	1	2	2	1	0	1	1	5	1	2	5	5	5	5	5	5	5	5	5	5	5	5	3	3	5	5	5	1	3	5	5	3	1	1	1	2	5	3
394	16	1	2	0	1	Tilakpur	3	36	38	1	0	1	0	2	4	0	1	0	5	1	5	5	5	5	5	3	4	4	5	1	3	4	5	1	1	1	1	1	1	1	1	1	1	1	1	1	2	3	4
395	16	1	0	0	0	Katan	18	55	50	1	1	1	2	3	1	2	1	1	11	3	5	5	5	5	2	4	5	4	3	4	5	2	4	4	5	4	1	2	5	1	4	3	5	1	3	1	5	5	5
396	17	0	1	1	1	Sallaghari	18	42	38	0	#NULL!	0	#NULL!	3	2	0	1	0	5	1	4	4	5	4	5	5	4	3	4	3	4	4	3	5	5	4	3	3	1	1	4	3	4	3	3	3	3	2	2
397	15	0	0	1	1	Bhagatpur	4	50	44	0	#NULL!	0	#NULL!	3	2	0	1	0	8	2	4	4	5	4	4	4	4	4	5	4	4	4	3	4	4	3	2	1	1	1	2	4	1	1	1	1	4	1	5
398	16	0	4	0	1	Bhagatpur	18	35	30	1	0	1	1	0	6	0	1	0	5	1	4	5	5	4	4	5	4	4	4	5	2	4	4	5	3	5	4	5	1	3	5	4	1	2	2	1	4	5	4
399	15	0	0	0	1	Bhagatpur	4	53	43	0	#NULL!	0	#NULL!	3	2	0	1	1	8	2	1	4	4	4	4	4	4	4	4	4	4	4	5	4	4	4	2	2	1	1	2	2	2	1	2	2	4	3	4
400	15	1	1	0	1	Janakitole	18	40	38	1	0	1	0	0	1	2	1	0	5	1	5	4	2	2	2	3	5	1	5	2	3	2	1	4	5	2	2	2	2	2	2	3	1	3	1	1	1	1	2
401	16	1	1	0	1	Gobraiya	18	45	35	1	0	1	1	2	1	1	1	1	7	3	5	5	4	5	2	3	5	1	5	2	4	5	5	5	5	5	1	1	1	2	2	2	3	1	4	1	1	1	2
402	14	1	0	1	0	Bangaun	6	45	40	1	3	1	4	6	6	3	1	1	8	2	5	5	5	5	5	5	5	5	5	5	5	5	3	5	3	5	3	1	1	5	3	1	1	1	1	1	1	1	4
403	15	0	0	1	0	Aithpur	6	36	34	1	1	1	2	2	1	0	1	1	4	#NULL!	2	5	5	5	5	5	5	5	5	5	5	5	5	3	3	5	5	5	1	3	5	5	3	1	1	1	2	5	3
404	18	0	1	0	1	Katan	18	53	45	0	#NULL!	0	#NULL!	3	2	1	1	1	6	2	2	5	4	5	4	5	4	4	4	4	5	2	4	5	5	2	2	2	2	4	4	4	1	2	2	1	2	2	2
405	15	0	0	1	0	Aithpur	6	45	43	1	1	1	2	2	1	0	1	1	4	#NULL!	5	5	5	5	5	5	5	5	5	5	5	5	3	3	5	5	5	1	2	3	5	5	3	1	1	1	1	5	3
406	15	0	0	1	0	Tilakpur	8	40	40	1	2	1	3	0	0	1	1	0	6	1	5	5	5	5	4	5	5	5	5	5	5	5	5	3	3	5	5	5	2	2	2	5	5	3	3	1	1	1	3
407	17	0	4	1	1	Gobraiya	15	39	36	1	2	1	2	0	2	1	1	0	5	1	5	5	5	5	5	5	5	5	5	5	4	4	5	3	3	2	2	3	1	3	3	4	4	4	2	2	3	3	3
408	17	1	0	0	1	Gobraiya	15	51	48	1	2	1	2	2	1	0	0	1	9	3	5	5	5	5	5	5	5	5	5	5	5	5	5	4	4	4	4	1	1	1	1	1	1	1	1	2	1	1	1
409	13	1	0	0	1	Gobraiya	18	46	37	1	0	1	0	4	6	1	1	0	5	1	5	5	5	5	3	5	5	5	5	5	5	5	4	5	5	1	1	1	1	1	1	1	1	1	2	1	1	5	5
410	17	0	1	0	1	Bhagatpur	18	45	42	1	0	0	#NULL!	3	2	0	1	0	4	0	4	3	4	4	4	5	4	4	4	4	2	5	4	3	4	4	3	2	2	2	2	2	4	1	2	1	1	2	1
411	15	1	0	1	0	Bazaar	4	40	34	1	0	1	0	2	1	0	1	0	3	#NULL!	5	5	5	5	5	5	5	5	5	5	5	5	5	5	5	5	5	5	1	5	1	1	1	5	1	1	1	4	5
412	14	1	0	1	0	Aithpur	6	40	37	1	2	1	3	0	0	0	1	1	7	1	5	5	5	5	5	5	5	5	5	5	5	5	5	5	5	5	5	5	1	5	1	1	1	1	5	1	1	5	4
413	13	0	0	0	0	Bazaar	4	42	40	0	#NULL!	1	1	2	2	1	1	0	4	0	5	5	5	5	5	5	5	5	5	5	5	5	5	5	5	2	4	3	5	1	5	4	2	3	1	1	1	5	5
414	14	0	0	1	0	Aithpur	6	60	50	0	#NULL!	1	1	4	1	0	1	0	5	1	5	5	4	5	2	5	4	5	4	4	4	2	2	4	4	4	4	2	2	1	2	1	1	2	1	2	2	4	4
415	15	0	0	0	0	Bazaar	4	50	48	0	#NULL!	1	2	3	1	0	1	0	5	1	5	5	5	5	5	5	4	5	4	4	4	2	2	4	4	4	4	2	1	5	2	1	1	5	1	2	2	3	5
416	15	0	2	1	0	Bhasi	4	45	43	1	2	1	2	0	1	1	1	1	9	0	4	5	5	5	4	4	5	5	5	5	4	3	4	4	3	3	3	4	1	1	3	2	4	1	2	1	2	4	4
417	15	0	0	0	1	Bangaun	5	34	32	1	2	1	2	0	0	2	1	0	4	0	4	5	5	5	4	4	5	5	5	5	4	3	4	5	4	3	3	5	2	1	4	3	2	1	3	1	2	4	4
418	17	0	1	1	0		#NULL!	40	38	1	2	1	2	0	1	1	1	1	5	0	5	5	5	5	4	5	5	5	5	5	5	5	4	5	5	4	4	4	1	1	3	2	4	1	2	1	2	4	4
419	16	0	1	1	0		#NULL!	45	41	1	2	1	3	0	0	0	1	1	5	0	5	5	5	5	4	5	5	5	5	5	5	4	5	5	5	5	5	5	4	3	3	5	5	3	3	2	1	1	3
420	17	0	0	1	0	Bazaar	4	40	34	1	1	0	#NULL!	0	0	3	1	1	6	1	5	5	5	5	5	5	5	5	5	5	5	5	5	5	5	5	5	5	5	5	1	5	5	4	1	1	5	5	1
421	15	1	1	1	0	Khaireni	4	47	40	0	#NULL!	1	3	3	1	2	0	1	7	3	5	5	5	5	5	5	5	5	4	5	4	5	5	4	4	5	4	4	4	1	1	1	1	1	1	1	1	5	5
422	14	1	0	1	0	Bazaar	4	43	40	1	1	1	2	2	1	0	1	1	5	1	5	5	4	5	4	4	5	5	4	4	4	3	5	5	5	2	4	4	4	1	5	5	4	4	5	1	5	5	5
423	18	1	2	0	1	Gobraiya	18	55	50	1	0	1	1	0	1	0	2	0	6	3	5	5	5	5	5	5	5	5	5	5	5	5	5	5	4	1	1	2	1	1	1	1	1	1	1	1	1	2	1
424	16	1	0	0	1	Gobraiya	15	36	30	1	4	1	4	3	0	0	0	1	5	3	5	5	5	5	4	5	5	5	5	5	5	5	1	5	4	1	1	2	1	2	1	2	1	1	1	1	1	3	1
425	16	1	2	0	1	Gobraiya	18	40	38	1	1	1	1	0	1	0	1	0	6	2	5	5	5	5	3	5	5	5	5	4	5	2	2	5	5	1	1	1	1	1	1	1	1	1	1	1	1	2	1
426	17	0	0	0	0	Bazaar	4	35	34	1	1	0	#NULL!	0	2	0	1	0	3	#NULL!	5	5	5	5	5	5	5	5	5	5	5	5	5	5	5	5	5	5	5	5	1	5	5	4	1	1	5	5	1
427	15	1	0	1	0	Bangaun	6	45	40	1	3	1	4	6	6	0	1	0	4	0	5	5	5	5	5	5	5	5	5	5	5	5	5	5	5	5	3	3	3	3	5	1	1	1	1	1	1	1	4
428	15	1	0	0	1	Gobraiya	18	41	38	1	2	1	4	0	2	1	1	0	6	2	5	5	5	5	3	5	5	5	5	5	5	5	4	5	5	1	1	1	1	1	1	1	1	1	2	1	1	5	5
429	14	1	0	1	0	Bangaun	6	40	35	1	3	1	4	6	6	1	1	1	7	1	5	5	5	5	5	5	5	5	5	5	5	5	4	5	4	5	5	5	1	4	1	1	1	1	1	1	1	4	4
430	17	0	0	0	1	Gobraiya	15	48	44	0	#NULL!	0	#NULL!	3	2	1	1	0	5	1	2	2	4	4	2	3	2	3	3	3	4	4	4	3	4	4	3	4	3	4	3	3	3	4	3	3	4	2	3
431	14	1	0	1	0	Aithpur	6	43	39	1	3	1	4	6	0	3	1	1	7	1	5	5	5	5	5	5	5	5	5	5	5	5	5	5	5	5	1	1	1	1	5	5	1	1	1	1	1	1	5
432	16	1	0	1	0		#NULL!	40	40	0	#NULL!	0	#NULL!	6	1	0	1	0	6	2	5	5	5	5	5	5	5	5	5	5	5	5	5	5	5	5	1	1	1	1	5	5	1	1	1	1	1	1	5
433	16	1	2	0	1	Bazaar	4	35	32	1	2	1	2	1	0	3	1	0	5	1	5	5	5	5	5	5	5	5	5	5	5	5	5	5	5	4	4	4	4	1	4	4	1	1	1	1	5	1	1
434	16	0	0	0	1	Gobraiya	18	38	35	1	2	1	1	0	0	1	1	1	8	2	5	5	5	5	5	5	5	5	5	5	5	5	5	5	5	5	4	4	4	1	1	2	3	2	1	2	1	1	1
435	15	1	3	0	1	Gobraiya	18	40	39	1	2	1	2	1	0	3	1	1	7	2	5	4	4	5	2	5	1	4	5	1	4	5	5	4	5	4	5	5	5	1	5	4	1	1	4	1	1	1	1
436	17	0	0	0	1	Gobraiya	18	38	37	1	2	1	2	3	2	0	1	1	8	2	5	5	5	5	5	5	5	5	5	5	5	5	5	5	5	4	4	4	3	1	2	3	2	1	2	1	1	1	1
437	14	1	3	0	1	Bangaun	5	40	38	1	3	1	3	3	0	3	1	0	4	0	5	4	4	5	2	5	4	5	5	1	5	4	1	4	5	5	5	5	1	1	5	1	5	1	1	1	5	5	1
438	16	1	0	0	1	Nimbukheda	15	49	45	1	2	1	2	0	4	0	1	1	7	2	5	3	5	5	5	3	5	5	5	3	3	1	3	3	3	3	5	5	1	3	5	5	5	1	3	1	1	1	5
439	14	1	1	0	1	Gobraiya	18	39	38	1	2	1	2	0	1	0	1	0	6	2	5	5	5	5	3	5	5	5	5	5	5	2	5	5	2	1	1	1	1	1	1	1	1	1	1	1	1	1	1
440	17	1	1	0	1	Gobraiya	18	50	45	0	#NULL!	1	1	0	1	0	1	0	6	2	5	4	4	5	5	5	5	5	4	1	5	4	4	4	5	4	5	5	5	5	5	4	1	1	4	1	1	1	5
441	16	0	1	0	1	Gobraiya	15	32	29	1	0	1	0	0	4	1	1	0	4	0	5	5	5	5	5	5	5	4	4	4	5	2	2	5	5	2	2	2	2	2	5	5	2	1	1	1	4	5	5
442	16	0	4	0	1	Gobraiya	15	35	34	1	3	1	3	3	6	2	1	1	15	0	5	5	5	5	5	5	4	4	4	4	4	4	5	5	4	4	1	1	1	1	2	1	1	1	2	1	1	5	1
443	15	0	2	0	1	Janakitole	18	35	32	1	0	0	0	0	4	1	1	0	4	0	5	5	5	5	5	5	5	1	5	5	1	5	1	5	5	5	5	5	1	1	5	5	5	5	5	1	5	5	5
444	15	1	0	0	1	Gobraiya	18	48	32	1	1	1	2	0	0	1	1	0	4	0	5	5	5	5	3	5	5	5	5	5	5	4	1	2	2	1	1	5	1	2	4	5	2	1	1	1	2	2	1
445	16	0	0	0	1	Gobraiya	15	40	36	1	3	1	3	0	6	2	1	0	4	0	5	5	5	5	5	5	5	5	5	5	5	5	4	4	4	4	1	2	1	2	3	4	2	2	2	1	4	4	4
446	15	1	0	0	1	Gobraiya	4	53	50	0	#NULL!	0	#NULL!	0	6	1	1	0	6	2	5	5	5	5	3	3	5	3	5	5	5	5	5	5	1	1	1	1	1	1	1	1	1	1	1	1	1	1	1
447	15	1	0	0	1	Gobraiya	15	55	45	1	0	1	0	0	2	0	1	0	6	2	5	5	5	5	3	5	5	5	5	5	5	2	5	5	2	1	1	1	1	1	1	1	1	1	1	1	1	1	1
448	15	1	3	0	1	Gobraiya	18	56	48	1	2	1	4	0	0	1	1	0	5	1	5	5	5	5	5	5	3	2	4	3	3	3	3	2	2	1	1	2	1	1	2	1	1	1	1	1	1	1	1
449	18	0	0	1	1	Gobraiya	18	48	44	1	0	1	3	2	0	1	1	0	5	1	2	5	5	5	5	5	5	2	5	3	5	5	5	5	5	5	5	5	5	5	5	5	5	5	5	5	5	5	5
450	16	0	0	1	1	Bazaar	4	42	39	1	2	1	1	3	1	1	1	1	9	2	5	4	5	5	2	4	4	4	5	1	3	4	3	5	5	2	1	4	1	1	1	1	1	1	1	1	1	1	4
451	16	1	0	0	1	Gobraiya	15	49	39	1	2	1	2	2	1	0	1	1	10	3	5	5	5	5	5	5	5	5	5	5	5	5	5	5	5	5	4	4	4	1	1	1	1	1	1	1	5	5	5
452	17	0	2	0	1	Majhgaun	16	50	48	1	0	1	2	0	6	0	1	1	4	0	5	5	5	5	5	5	5	5	5	5	5	5	5	5	4	4	2	2	1	1	1	4	4	4	2	1	1	3	3
453	15	0	0	1	1	Gobraiya	15	50	45	1	0	1	2	0	6	2	1	1	7	2	5	5	5	5	5	5	5	5	5	5	5	5	5	4	4	4	2	2	1	1	1	4	4	4	2	1	1	3	2
454	15	0	0	0	1	Gobraiya	18	50	48	1	0	1	2	0	1	0	1	1	7	1	5	5	5	5	5	5	5	5	5	5	5	5	5	4	4	4	2	2	1	1	1	4	4	4	2	1	1	3	2
455	17	0	0	0	1	Gobraiya	4	40	38	1	2	1	2	2	1	0	1	0	4	0	2	4	5	5	3	2	5	5	5	4	5	5	5	5	4	2	4	2	2	2	4	4	2	1	1	1	3	4	4
456	16	0	0	0	1	Gobraiya	18	53	50	1	2	1	2	2	1	0	1	1	6	1	2	4	5	5	3	2	5	5	5	4	3	2	4	2	4	1	1	2	2	1	2	2	2	1	1	1	1	2	4
457	16	0	2	1	1	Gobraiya	18	56	50	0	#NULL!	1	0	0	2	1	1	0	14	3	2	3	3	3	3	5	2	2	2	1	2	1	3	2	5	1	3	1	1	2	2	5	1	2	1	2	2	1	3
458	15	0	0	1	1	Sallaghari	18	52	51	0	#NULL!	1	0	0	2	1	1	0	6	1	2	2	4	5	3	4	5	2	2	4	1	1	1	2	2	2	1	4	1	1	4	3	1	1	1	1	1	3	2
459	17	0	0	0	1	Gobraiya	15	48	40	0	#NULL!	1	1	0	2	1	1	1	11	3	5	4	5	5	3	5	5	3	4	4	5	2	1	5	4	1	1	2	1	1	5	5	2	1	1	1	2	1	1
460	15	0	0	0	1	Gobraiya	18	49	45	0	#NULL!	1	2	2	2	1	1	0	5	1	4	5	5	5	5	4	5	5	4	5	4	4	4	5	4	4	2	2	1	2	1	1	1	1	1	1	1	2	1
461	15	0	0	0	1	Gobraiya	18	36	35	1	1	1	2	2	1	2	1	0	4	0	1	5	5	5	4	3	4	4	2	5	5	5	1	5	1	5	2	2	2	5	5	5	1	1	1	1	5	2	5
462	16	1	0	1	0	Badaipur	13	40	30	1	3	1	4	0	4	2	1	0	5	1	5	5	5	5	3	1	5	5	4	4	5	1	5	5	1	2	5	4	1	1	1	1	1	1	1	1	1	5	5
463	14	1	0	1	0	Badaipur	13	34	32	1	1	1	2	4	6	0	1	0	3	#NULL!	5	5	5	5	4	5	5	5	5	2	5	5	5	5	5	4	4	5	1	5	5	5	4	1	2	1	5	5	4
464	15	1	0	1	0	Badaipur	16	48	41	0	#NULL!	1	1	4	1	1	1	0	5	1	5	5	5	5	4	5	5	5	5	2	5	5	5	5	5	2	4	5	1	5	5	5	4	1	2	1	5	5	4
465	16	0	0	1	1	Bankatti	14	45	41	1	1	1	1	0	0	2	1	0	5	1	5	5	5	5	5	5	4	4	4	4	4	5	1	5	5	1	1	1	1	1	4	4	1	1	1	1	5	5	4
466	15	1	0	1	0	Piparaiya	13	46	40	1	4	1	3	6	6	2	1	0	5	1	5	5	5	5	5	5	5	5	5	5	4	3	3	4	5	1	1	3	3	1	3	2	1	1	1	1	1	1	1
467	16	0	0	1	0	Badaipur	13	42	40	1	3	1	3	5	1	1	1	1	6	0	2	5	5	3	4	5	2	1	3	4	4	3	1	2	3	1	1	2	4	1	1	2	1	1	1	1	1	5	5
468	15	1	0	1	0	Bankatti	14	35	32	1	4	1	4	0	0	3	1	1	9	0	4	5	5	5	3	1	5	5	4	4	5	4	1	5	5	1	2	4	4	1	1	1	1	1	1	1	1	5	4
469	15	1	0	1	0	Parkhedi	16	40	37	1	3	1	4	5	6	3	1	0	4	0	5	5	5	5	3	1	5	5	4	4	5	4	1	5	5	1	2	4	4	1	1	1	1	1	1	1	1	5	4
470	15	1	0	1	0	Airee	12	46	36	1	1	1	1	0	0	2	1	1	6	0	5	5	5	5	5	5	4	4	4	4	4	4	1	5	5	1	1	1	1	1	4	4	1	1	1	1	5	5	5
471	16	1	0	1	0	Bhujela	11	39	34	1	1	1	2	0	1	2	1	1	8	2	5	5	5	5	1	5	5	5	5	4	2	1	1	1	5	4	2	4	5	1	5	5	5	1	5	5	1	5	5
472	17	0	0	1	0	Parkhedi	16	43	40	1	1	1	2	3	1	1	1	0	4	0	5	5	5	5	5	5	5	5	3	5	2	3	5	5	5	5	1	1	2	2	4	4	2	3	2	3	4	2	4
473	15	0	0	0	0	Piparaiya	13	42	34	1	2	1	2	0	0	2	1	0	5	1	3	5	5	4	5	5	4	4	5	3	3	2	5	4	2	2	5	1	1	1	3	3	2	1	1	1	3	4	5
474	16	0	0	0	0	Badaipur	13	42	38	0	#NULL!	1	2	3	0	1	1	0	6	2	5	5	5	5	5	4	4	1	3	3	2	4	2	1	2	2	2	4	3	2	2	2	1	3	5	2	1	1	1
475	15	0	0	0	1	Parkhedi	16	39	36	1	1	1	1	3	2	1	1	0	4	0	5	5	5	5	4	5	4	2	4	5	5	1	4	3	3	1	1	1	1	2	3	2	3	5	2	4	1	1	5
476	16	0	0	0	0	Parkhedi	16	56	53	1	1	1	1	2	1	2	1	1	5	#NULL!	5	5	4	4	4	4	5	3	4	2	4	4	3	3	2	4	4	4	4	1	5	4	1	1	1	1	1	2	1
477	15	0	0	1	0	Badaipur	13	38	35	1	1	1	1	3	0	2	1	0	5	1	5	5	5	4	4	5	2	4	4	2	2	4	2	4	4	5	1	4	4	1	4	4	1	1	1	2	1	2	3
478	15	1	3	1	0	Gobraiya	18	45	41	1	4	1	4	0	6	2	1	1	7	0	4	4	1	3	5	2	4	4	2	4	1	4	1	4	1	5	5	4	1	1	4	1	1	1	1	1	4	4	4
479	15	1	3	1	0	Gobraiya	18	42	40	1	3	1	4	0	6	3	1	0	4	0	4	1	1	4	2	4	5	4	5	4	1	1	1	1	2	5	2	1	1	4	4	1	1	1	1	1	4	4	5
480	15	0	0	1	0	Gobraiya	18	42	38	1	2	1	1	0	1	3	1	1	10	3	4	5	5	5	4	5	5	5	5	4	4	4	4	4	5	1	1	1	1	1	2	2	2	2	1	1	2	1	2
481	16	0	1	1	0	Majhgaun	16	47	43	1	0	1	1	0	1	2	1	0	4	0	5	5	5	5	5	5	5	5	5	5	5	5	5	5	5	2	2	2	1	1	2	2	2	2	1	1	2	1	2
482	16	0	0	1	0	Gobraiya	18	48	42	1	3	1	4	6	6	2	1	0	4	0	5	5	5	5	5	5	5	5	5	5	5	5	5	5	5	2	2	1	1	1	2	2	2	2	1	1	2	1	2
483	16	0	3	1	0	Gobraiya	18	49	47	1	4	1	4	0	1	1	1	0	5	1	5	5	5	5	5	5	5	5	5	5	5	1	3	5	5	1	1	1	1	1	3	1	1	1	1	1	1	1	1
484	15	1	0	1	0	Gobraiya	15	43	37	1	0	1	2	0	6	3	1	0	5	1	4	2	1	4	2	2	2	4	4	2	1	1	1	4	4	4	1	1	1	1	1	1	1	1	2	1	1	1	1
485	15	0	0	1	0	Gobraiya	15	40	38	1	1	1	2	0	0	1	1	1	13	1	5	5	4	5	3	5	4	5	4	4	5	4	5	5	5	3	4	5	1	1	3	3	2	1	3	1	1	2	2
486	15	0	0	1	0	Gobraiya	15	41	31	1	2	1	2	4	6	2	1	0	5	1	5	5	5	5	4	4	3	5	5	5	5	5	5	3	3	1	1	1	1	1	5	5	1	1	1	1	1	2	4
487	15	1	0	1	0	Gobraiya	15	45	36	1	3	1	3	0	0	2	1	1	6	1	5	5	5	5	3	5	5	5	5	5	3	2	1	3	3	1	1	1	1	2	5	5	1	2	3	1	2	3	4
488	15	1	0	1	0	Majhgaun	17	41	31	1	2	1	3	0	6	2	1	0	5	1	5	5	5	5	3	5	5	5	4	5	2	2	1	2	2	1	1	1	1	1	1	1	1	2	3	1	1	3	4
489	16	0	0	1	0	Majhgaun	16	43	42	1	0	1	1	0	1	1	1	0	6	2	2	2	4	3	5	5	5	1	4	1	2	2	1	5	3	4	2	5	5	1	4	5	1	2	1	3	5	1	1
490	15	0	0	1	0	Bankatti	14	34	32	1	1	1	2	3	6	0	1	1	6	0	5	5	5	5	5	1	2	3	1	2	2	3	2	3	2	2	2	2	3	3	4	2	3	2	2	2	2	1	1
491	14	0	0	1	0	Bankatti	14	45	42	1	1	1	2	3	1	1	1	1	8	1	5	5	5	5	5	5	1	1	1	2	2	2	2	1	1	1	2	2	2	1	1	2	1	2	2	3	2	2	2
492	15	0	0	1	0	Bankatti	14	36	37	1	2	1	2	3	6	2	1	0	4	0	5	5	5	5	5	5	5	5	5	5	5	1	3	5	5	1	1	3	5	2	5	2	1	5	5	2	2	1	2
493	17	0	2	1	0	Bankatti	14	48	40	1	1	1	2	3	2	0	1	1	6	2	5	5	5	5	5	5	5	5	5	1	2	5	5	1	2	2	1	1	2	1	1	1	1	2	1	1	1	1	2
494	16	0	2	1	0	Bankatti	14	34	32	1	1	1	2	3	6	0	1	1	5	0	5	5	5	5	5	5	3	1	5	2	3	5	2	4	3	3	1	3	1	2	3	1	3	4	1	2	3	1	2
495	15	0	0	1	0	Bankatti	14	42	38	1	1	1	2	0	1	1	1	0	4	0	5	5	5	5	3	5	4	5	5	5	5	4	2	2	4	5	5	4	5	2	5	2	1	2	1	1	4	2	2
496	16	0	0	1	0	Paliya	14	46	42	1	1	1	2	0	0	1	1	0	5	1	5	5	5	5	3	5	4	4	5	5	5	4	2	4	3	2	4	4	5	2	2	3	3	2	1	1	2	1	2
497	15	0	0	1	0	Majhgaun	16	43	40	1	3	1	4	5	0	1	1	1	10	3	2	5	5	2	3	5	5	5	5	5	2	2	3	3	1	1	5	5	3	1	5	2	2	1	1	1	5	5	5
498	16	0	0	1	0	Badaipur	13	39	35	1	1	1	2	0	1	1	1	0	5	1	2	5	4	4	3	4	4	2	3	4	4	2	2	4	4	4	4	1	5	1	4	5	4	1	2	1	5	4	4
499	15	0	0	1	0	Odali	12	38	36	1	4	1	2	1	0	1	1	0	4	0	4	3	5	3	2	3	5	4	2	5	2	3	1	5	2	4	3	1	5	1	2	5	1	2	1	1	5	1	1
500	15	0	0	0	0	Bankatti	14	56	46	1	1	1	1	3	0	2	1	0	6	1	5	5	4	4	4	5	3	4	2	4	4	4	3	5	5	1	4	4	2	4	4	5	1	1	1	1	2	2	1
501	15	0	3	0	0	Piparaiya	13	31	29	1	1	1	2	4	1	2	1	0	4	0	5	5	5	5	3	5	5	5	5	5	5	4	5	5	5	5	5	5	5	2	5	5	3	2	1	1	4	3	2
502	17	0	2	0	0	Piparaiya	13	35	32	0	#NULL!	1	1	3	2	0	1	0	4	0	2	4	1	4	5	5	4	5	5	5	1	1	2	1	1	5	1	5	1	2	4	4	5	1	5	2	1	1	1
503	15	1	0	0	0	Bankatti	14	32	30	1	3	1	1	6	6	1	1	1	5	0	5	5	5	5	3	5	5	5	5	5	5	5	5	5	5	1	1	1	1	1	2	1	1	1	1	1	2	2	5
504	16	1	0	0	0	Bankatti	14	49	42	1	1	1	1	6	6	1	1	0	5	1	5	5	5	5	3	5	3	5	5	5	5	1	1	1	1	1	1	2	1	1	3	1	1	1	1	1	1	2	5
505	16	0	0	0	0	Bankatti	14	45	42	1	0	1	2	6	6	0	1	0	5	1	4	5	5	5	4	4	4	4	4	5	5	3	4	3	3	2	3	4	2	3	4	5	4	1	3	4	4	5	4
506	16	0	0	0	0	Majhgaun	16	36	36	1	1	1	2	3	1	0	1	0	3	#NULL!	5	5	5	5	5	5	5	5	5	4	4	4	4	5	5	1	1	2	1	1	1	2	1	1	2	1	1	1	1
507	17	1	0	0	0	Bankatti	14	50	42	1	0	1	1	0	6	1	1	0	5	1	5	5	5	5	3	4	5	5	5	5	5	1	1	1	1	2	2	1	1	1	1	1	1	1	1	1	1	2	1
508	15	1	2	0	0	Badaipur	13	40	35	1	1	1	4	0	0	1	1	0	3	#NULL!	5	5	5	5	3	5	5	4	5	5	5	5	1	1	1	1	1	2	2	2	3	3	1	1	1	1	1	2	1
509	15	1	0	0	0	Basantpur	16	40	39	1	2	1	2	0	0	1	1	0	5	1	5	5	5	5	4	5	4	4	5	5	5	5	1	5	4	1	2	2	1	2	3	3	2	1	1	1	1	3	5
510	15	0	2	0	0	Badaipur	13	42	32	1	0	1	3	3	6	3	1	0	4	0	5	5	5	5	5	5	5	5	5	5	5	5	5	5	5	5	5	5	1	1	5	5	5	1	2	1	3	5	5
511	15	1	0	0	0	Badaipur	13	36	33	1	1	1	3	0	1	1	1	1	10	2	5	5	5	5	4	5	4	5	4	5	5	5	1	5	4	1	2	2	1	2	3	3	2	2	1	1	1	3	5
512	16	0	0	0	0	Bankatti	14	45	43	1	1	1	1	1	6	1	1	0	4	0	5	5	5	5	5	5	5	5	5	5	5	5	5	5	5	1	5	5	1	1	5	5	5	1	1	1	1	1	1
513	16	1	1	0	0	Badaipur	13	40	38	1	0	1	1	0	6	1	1	0	4	0	5	5	5	4	3	5	4	1	4	5	5	5	5	5	5	1	1	1	1	1	2	5	5	1	1	5	1	4	1
514	14	1	1	0	0	Naya Katan	16	41	35	1	3	1	4	1	2	2	1	1	12	1	5	5	5	4	4	5	5	5	5	4	4	4	4	5	5	1	1	1	1	1	1	1	2	1	1	1	2	1	1
515	15	1	0	0	0	Majhgaun	16	32	30	1	3	1	3	0	0	1	1	1	12	2	5	5	4	4	5	5	4	4	4	5	4	4	5	5	5	4	5	5	1	2	5	4	2	1	1	1	1	1	1
516	16	1	0	0	0	Piparaiya	13	35	32	1	3	1	4	0	6	1	1	1	5	0	5	4	5	5	4	5	4	5	5	4	4	4	4	5	4	4	5	4	1	2	4	4	2	1	1	1	1	1	1
517	15	1	0	0	0	Piparaiya	13	35	32	1	1	1	1	0	0	1	1	0	5	1	5	5	5	4	5	5	5	4	4	4	5	4	5	5	5	4	1	1	1	1	2	1	1	1	1	1	2	1	1
518	16	1	0	0	1	Basantpur	16	49	44	1	0	1	1	0	6	1	1	1	10	3	5	5	5	4	3	5	5	5	4	5	5	5	5	4	5	1	1	1	1	1	1	1	1	1	1	1	2	1	1
519	16	1	0	0	0	Badaipur	13	35	32	1	1	1	1	0	0	1	1	1	8	3	5	5	5	4	1	1	5	5	5	4	2	2	2	1	5	5	2	2	1	1	2	1	1	1	1	1	1	1	1
520	15	0	0	0	0	Piparaiya	13	40	36	0	#NULL!	1	2	3	0	0	1	0	5	1	4	5	5	4	4	5	3	3	3	3	4	5	2	2	2	3	5	5	5	4	5	4	4	1	1	1	1	1	1
521	16	0	0	0	0	Badaipur	13	50	39	0	#NULL!	0	#NULL!	3	2	0	1	0	3	#NULL!	4	5	5	4	4	5	3	3	3	4	5	2	2	2	3	5	5	5	4	5	4	4	1	1	1	1	1	1	1
522	16	0	3	0	0	Piparaiya	13	38	34	1	1	1	1	4	2	2	1	0	4	0	5	5	5	4	5	5	4	4	4	5	5	5	4	5	5	5	5	1	2	2	5	5	5	1	2	1	4	3	2
523	15	0	0	0	0	Majhgaun	16	40	35	1	1	1	2	6	1	1	1	1	8	1	4	5	5	5	4	4	4	4	4	3	3	3	3	3	3	1	1	3	2	4	1	1	1	3	1	1	1	1	1
524	17	0	0	0	1	Badaipur	13	40	35	1	1	1	1	4	2	2	1	1	10	2	5	5	5	5	5	5	5	5	5	4	4	5	5	5	4	5	5	5	1	2	5	5	5	1	2	1	4	2	2
525	14	0	0	0	0	Badaipur	13	44	42	1	1	1	1	3	1	1	1	0	3	#NULL!	5	5	5	5	5	5	5	5	5	5	5	5	5	5	5	1	5	5	1	1	5	5	5	1	1	1	5	1	1
526	16	0	0	0	1	Badaipur	13	40	36	1	1	1	1	0	0	3	1	1	4	#NULL!	5	5	5	3	5	5	5	5	5	5	5	3	1	1	1	1	1	1	1	1	5	5	5	1	1	1	1	5	5
527	15	0	0	0	0	Bankatti	14	49	46	1	1	1	2	3	0	3	1	0	5	0	4	5	5	5	5	4	4	5	5	4	4	4	3	3	4	5	5	4	5	4	3	4	5	5	5	4	4	5	5
528	15	0	0	0	0		#NULL!	40	37	1	1	1	1	3	6	0	1	1	5	#NULL!	5	5	5	5	5	5	5	5	5	5	5	1	4	4	4	4	1	1	1	5	1	1	1	1	1	1	1	1	1
529	16	0	0	0	1	Bankatti	14	38	36	0	#NULL!	1	1	0	2	0	1	1	4	#NULL!	5	5	5	1	3	5	5	5	5	5	5	4	1	1	1	1	1	1	1	1	5	5	5	1	1	1	1	5	5
530	15	0	0	0	0	Airee	12	40	35	1	3	1	3	0	0	2	1	1	10	0	4	5	5	5	2	4	5	5	3	5	1	2	1	1	1	1	1	1	1	1	5	5	1	1	1	1	1	5	5
531	17	0	0	0	1	Piparaiya	13	41	38	0	#NULL!	1	2	0	0	1	1	1	6	1	5	5	5	5	5	5	5	5	5	5	5	3	1	1	1	1	1	1	1	1	5	5	5	1	1	1	1	1	5
532	15	0	0	0	0	Naya Katan	14	40	35	1	1	1	2	6	1	2	1	0	5	1	4	5	5	5	4	4	4	4	4	4	3	4	5	4	4	2	1	1	1	1	1	1	1	1	1	1	1	1	1
533	16	1	0	1	1	Badaipur	13	42	31	1	3	1	4	3	6	1	1	1	8	1	5	5	5	5	3	4	4	3	4	2	1	4	2	5	2	1	1	2	1	1	5	2	1	1	1	1	1	5	5
534	15	1	1	1	1	Basantpur	16	48	45	1	1	1	1	0	1	2	1	0	4	0	2	4	3	4	4	2	4	4	2	2	4	2	2	4	4	1	1	2	1	1	5	1	2	1	1	1	2	4	1
535	17	0	0	0	1	Piparaiya	13	40	36	1	2	1	3	0	6	1	1	0	4	0	5	5	5	5	5	5	5	5	5	5	5	5	5	5	4	3	4	4	1	1	5	3	2	1	3	1	1	3	1
536	16	0	0	0	1	Piparaiya	13	42	38	1	2	1	3	0	1	0	1	1	5	0	5	5	5	5	5	5	5	5	5	5	5	5	5	5	4	3	4	4	1	1	5	3	2	1	3	1	1	3	1
537	16	0	0	0	1	Naya Katan	14	42	38	1	2	1	3	0	6	3	1	0	4	0	4	5	5	5	5	5	5	5	5	5	5	5	5	5	5	2	2	2	1	1	3	2	2	1	1	1	1	1	5
538	15	1	0	0	1	Bankatti	14	40	36	0	#NULL!	1	1	0	1	2	1	0	5	1	5	5	5	5	5	3	4	4	5	4	4	4	3	4	3	4	4	2	2	2	5	5	5	1	1	1	4	4	1
539	16	0	0	0	1	Bankatti	14	52	44	1	2	1	2	3	6	3	1	1	6	1	5	5	4	5	4	4	5	5	5	5	5	5	5	5	1	1	1	1	1	1	1	1	1	1	1	1	1	1	1
540	15	0	0	0	1	Bankatti	14	45	40	1	2	1	2	3	1	0	1	1	6	1	5	5	5	5	5	5	5	5	5	5	5	5	5	5	5	1	1	5	1	1	1	1	1	1	1	1	5	1	1
541	16	0	0	0	1	Piparaiya	14	46	39	1	4	1	3	0	6	0	1	0	4	0	5	5	4	5	4	4	5	5	5	5	5	5	5	5	5	5	4	5	5	2	2	5	5	4	5	5	4	5	5
542	17	1	0	0	1	Bankatti	14	34	30	1	2	1	2	2	1	3	1	1	6	0	4	5	5	5	3	4	3	4	2	2	5	3	2	4	3	1	1	1	1	1	2	2	1	2	1	1	2	2	1
543	16	0	0	1	1	Badaipur	13	50	46	1	0	1	1	3	1	0	1	0	6	2	5	4	2	2	4	5	2	4	4	3	3	4	4	5	5	2	1	4	1	1	2	3	1	2	4	1	2	3	2
544	15	1	3	1	1	Bankatti	14	38	35	1	2	1	2	1	1	1	1	1	5	0	5	4	5	5	3	4	5	5	4	4	3	3	2	3	4	1	2	2	1	3	1	1	1	1	3	1	1	5	5
545	16	1	3	1	1	Basantpur	16	32	30	1	2	1	0	0	6	3	1	0	4	0	3	5	3	4	3	5	5	4	1	4	3	2	1	2	4	1	2	2	1	3	1	1	1	1	3	1	1	5	5
546	16	0	0	1	1	Basantpur	16	43	37	1	2	1	2	0	6	1	1	1	7	1	4	5	5	5	5	5	5	5	5	5	5	5	5	5	1	2	1	2	1	1	4	3	1	1	1	1	1	1	1
547	16	0	0	1	1	Bankatti	14	34	32	1	4	1	4	2	1	3	1	0	5	1	5	5	5	5	4	5	5	4	5	5	5	5	4	5	5	1	5	5	5	5	1	5	5	1	1	1	5	1	1
548	15	0	0	1	1	Basantpur	16	50	45	0	#NULL!	1	2	3	2	0	1	1	8	2	2	4	5	4	3	4	4	3	3	1	1	2	1	2	1	2	1	2	1	1	3	4	2	1	1	2	2	1	2
549	16	1	0	0	1	Piparaiya	13	40	35	1	2	1	4	0	1	0	1	0	4	0	5	1	2	5	3	4	5	5	5	5	1	2	1	1	5	1	1	1	1	1	4	4	1	1	4	1	5	4	5
550	16	0	0	0	1	Dodhara	10	35	32	1	2	1	4	6	6	1	1	1	10	0	4	4	5	5	3	3	4	4	4	4	4	4	4	5	3	1	1	1	5	1	5	1	1	1	1	1	2	1	1
551	17	0	0	1	1	Piparaiya	13	35	33	1	1	1	2	0	3	2	1	1	6	1	5	5	5	5	4	5	4	5	5	5	5	5	5	5	5	5	4	5	5	5	5	5	5	5	5	5	5	5	5
552	17	0	0	1	1	Badaipur	13	34	34	1	2	1	3	0	6	1	1	1	5	0	1	2	1	5	5	3	1	2	1	5	5	5	1	5	5	3	4	5	4	3	2	1	2	3	4	5	4	3	2
553	16	0	0	0	1	Badaipur	13	45	39	1	3	1	4	3	0	1	1	1	6	0	2	3	1	4	2	3	2	2	3	4	2	1	1	2	2	2	3	3	1	1	3	3	3	1	2	1	2	1	1
554	16	1	0	0	0	Piparaiya	13	32	30	1	2	1	3	0	0	3	1	1	10	1	2	5	5	5	3	4	3	5	4	2	4	1	2	4	4	1	1	1	1	2	2	3	2	1	1	2	2	2	2
555	16	1	0	0	1	Badaipur	13	42	36	1	1	1	2	0	1	3	1	0	6	2	5	5	4	5	3	4	4	3	3	4	3	4	4	3	5	3	2	1	1	1	2	1	1	1	1	1	5	2	2
556	15	0	0	1	1	Basantpur	16	42	37	1	2	1	2	3	1	3	1	0	5	1	1	2	5	5	4	5	5	5	5	5	2	5	5	1	4	2	4	4	5	2	5	5	5	2	4	1	2	4	2
557	16	0	1	1	1	Basantpur	16	41	37	1	1	1	1	3	6	3	1	0	4	0	5	5	5	5	4	5	5	5	5	5	4	5	5	4	4	2	4	4	5	2	5	5	5	1	4	1	2	4	2
558	17	0	0	0	1	Paliya	16	40	38	1	1	1	1	6	6	3	1	1	10	1	4	4	5	5	4	3	4	4	4	4	4	4	4	5	4	1	1	1	5	1	5	1	1	1	1	1	1	1	1
559	17	0	0	1	1	Badaipur	13	40	38	1	0	1	1	3	2	0	1	0	4	0	2	3	4	4	5	4	2	2	4	4	4	4	4	3	5	2	5	2	1	1	4	5	5	1	2	1	2	4	4
560	17	0	0	1	1	Basantpur	16	37	32	1	1	1	1	3	0	0	1	0	4	0	5	4	4	3	4	5	4	4	5	4	3	4	4	5	5	2	2	3	1	1	5	2	1	1	2	1	1	3	3
561	17	0	0	0	1	Bankatti	14	40	36	1	0	1	1	0	6	2	1	1	16	0	5	5	5	4	5	5	5	5	5	5	5	5	5	5	5	5	5	5	5	5	5	5	5	5	1	1	5	5	5
562	16	0	0	0	1	Majhgaun	16	38	35	1	1	1	2	0	1	2	1	0	4	0	4	4	5	5	4	4	4	4	3	4	3	3	3	4	5	2	5	5	4	1	5	5	4	1	1	1	4	5	4
563	16	1	0	1	1	Bankatti	14	36	33	1	2	1	3	1	6	3	1	0	6	1	5	5	5	5	4	2	4	4	3	2	4	5	4	5	5	1	1	1	1	2	3	1	1	1	1	1	2	1	1
564	16	1	0	0	1	Badaipur	13	35	33	1	1	1	3	0	1	1	1	1	8	2	5	5	4	4	4	5	5	5	4	4	4	1	1	5	2	1	1	5	1	1	5	1	1	1	1	1	2	4	5
565	17	1	0	1	1	Bankatti	14	32	30	1	2	1	1	3	0	2	1	1	7	2	4	5	5	5	5	5	5	5	5	5	4	4	2	3	3	2	3	2	1	1	2	3	2	1	1	1	1	1	5
566	15	1	0	1	1	Bankatti	14	35	31	1	2	1	1	3	1	2	1	0	5	1	4	5	1	1	1	5	5	5	5	4	4	4	4	1	4	2	2	1	1	1	1	1	1	1	1	1	1	5	2
567	16	0	0	1	1	Bankatti	14	45	40	1	2	1	3	4	3	2	1	1	5	0	5	5	5	5	4	5	4	4	5	4	5	5	4	5	5	5	4	5	5	5	4	5	5	5	5	5	4	5	5
568	15	1	2	1	1	Bankatti	14	40	38	1	3	1	2	6	0	0	1	1	6	0	4	5	5	5	4	4	4	4	5	4	2	2	2	5	2	4	4	4	3	4	4	1	1	1	1	1	1	4	5
569	16	1	0	1	1	Badaipur	13	42	32	1	3	1	2	2	1	2	1	1	8	1	3	5	5	5	3	5	5	5	5	5	5	4	4	5	3	2	2	2	1	1	5	2	1	1	1	1	1	5	5
570	17	0	2	1	1	Badaipur	13	36	34	1	3	1	4	5	6	2	1	0	3	#NULL!	4	5	5	5	4	5	4	4	5	4	5	4	4	4	4	1	5	5	1	1	4	4	4	1	1	1	1	1	1
571	16	1	0	0	1	Badaipur	13	36	34	1	3	1	2	0	4	1	1	1	7	1	5	5	4	5	4	5	5	5	5	4	4	1	1	5	2	1	1	5	1	3	5	4	2	1	1	1	2	5	5
572	16	1	0	0	1	Basantpur	16	36	37	1	1	1	3	3	0	1	1	1	8	2	5	5	5	5	1	2	4	4	3	2	5	5	2	2	3	1	1	1	1	2	3	3	1	1	1	1	2	1	5
573	17	0	0	0	1	Odali	12	36	34	1	2	1	4	0	5	2	1	0	4	0	1	1	3	1	1	3	2	3	1	1	3	1	4	3	1	2	1	4	2	5	2	1	4	2	4	2	5	1	2
574	17	0	0	0	1	Dodhara Chadani	4	39	35	1	1	1	4	0	0	2	1	1	13	0	5	4	4	5	4	4	5	4	3	5	4	4	3	3	4	3	5	5	5	5	5	5	5	3	1	1	1	1	2
575	16	0	0	0	1	Piparaiya	13	41	36	1	2	1	3	0	6	1	1	0	4	0	5	5	5	5	5	5	5	5	5	5	5	5	5	5	4	3	4	4	1	1	5	3	2	1	3	1	1	3	1
576	16	1	0	1	1	Odali	12	40	38	1	2	1	4	0	6	2	1	0	3	#NULL!	4	5	4	4	3	1	5	4	4	2	4	3	2	5	3	1	2	1	1	2	2	2	1	1	2	1	5	5	5
577	15	1	0	1	1	Basantpur	16	35	34	1	4	1	4	1	5	3	1	0	6	1	3	5	2	4	2	2	5	4	4	2	2	2	2	5	3	1	2	2	1	3	4	4	1	1	1	1	5	5	5
578	17	0	0	0	1	Basantpur	16	40	35	0	#NULL!	1	3	1	0	3	1	0	10	1	5	4	4	5	5	3	4	2	4	4	1	1	4	4	2	2	1	4	1	1	5	2	1	1	2	1	2	1	1
579	17	0	0	1	1	Piparaiya	13	40	38	1	1	1	1	6	6	1	1	1	6	0	5	5	5	5	4	5	5	5	5	5	5	5	5	5	5	4	4	3	3	3	3	4	3	1	1	1	1	1	3
580	16	0	0	1	1	Piparaiya	13	45	44	1	3	1	4	0	1	3	1	1	11	0	5	5	5	5	5	5	5	5	5	5	5	5	5	5	5	1	4	3	3	3	3	4	3	1	1	1	1	2	1
581	16	1	0	1	1	Bankatti	14	35	35	1	1	1	1	3	1	2	1	1	9	1	4	5	5	5	5	1	5	5	5	2	4	4	4	3	4	1	1	2	1	1	2	1	1	1	1	1	1	2	3
582	15	1	0	1	1	Badaipur	13	40	34	1	2	1	3	3	6	2	2	0	5	1	5	5	5	5	3	2	1	2	3	1	2	2	2	2	2	1	1	1	1	2	4	3	2	1	1	1	4	1	1
583	17	0	0	1	1	Bankatti	14	40	38	1	2	1	3	0	6	2	1	0	5	2	3	5	5	5	5	5	5	5	5	2	3	1	1	5	5	2	2	3	1	1	2	1	3	4	1	2	2	2	1
[truncated: 108 more columns]
